# Supplementary material for: Efficient prediction of a spatial transcriptomics profile better characterizes breast cancer tissue sections without costly experimentation
Source: Sci Rep. 2022 Mar 8;12:4133. doi: 10.1038/s41598-022-07685-4 (PMC8904587; doi:10.1038/s41598-022-07685-4)
Supplement: Supplementary file 2 — Supplementary Information 2. [file 41598_2022_7685_MOESM2_ESM.xlsx]

## Sheet: Supp. Table S1
Supplementary Table S1| Prediction accuracy in section D2
Gene	Section D2
ERBB2	0.424 (0.050)
ESR1	0.588 (0.025)
MKI67	0.219 (0.041)
COL10A1	0.692 (0.056)
COL1A1	0.825 (0.018)
COL1A2	0.813 (0.025)
COL3A1	0.791 (0.023)
COL5A2	0.752 (0.027)
COL8A1	0.664 (0.059)
CTHRC1	0.727 (0.039)
CTSK	0.744 (0.029)
DPYSL3	0.608 (0.045)
FN1	0.717 (0.062)
IFI27	0.791 (0.034)
IL32	0.618 (0.026)
ISG15	0.639 (0.059)
LUM	0.788 (0.040)
MMP14	0.742 (0.019)
MXRA5	0.720 (0.017)
PDGFRL	0.480 (0.040)
POSTN	0.756 (0.044)
SPARC	0.814 (0.022)
SULF1	0.669 (0.025)
THBS2	0.772 (0.022)

## Sheet: Supp. Table S2
Supplementary Table S2| Comparison of prediction accuracy between single-task and multi-task leaning
Gene	Single-task	Multi-task	Multi-task
		(3 genes / 21 genes)	(All genes)
ERBB2	0.342 (0.044)	0.353 (0.028)	0.311 (0.027)
ESR1	0.562 (0.040)	0.552 (0.032)	0.526 (0.033)
MKI67	0.267 (0.036)	0.264 (0.023)	0.265 (0.032)
COL10A1	0.664 (0.013)	0.647 (0.018)	0.256 (0.349)
COL1A1	0.829 (0.012)	0.816 (0.014)	0.411 (0.452)
COL1A2	0.816 (0.010)	0.797 (0.013)	0.350 (0.431)
COL3A1	0.801 (0.019)	0.792 (0.013)	0.359 (0.442)
COL5A2	0.736 (0.023)	0.732 (0.018)	0.318 (0.402)
COL8A1	0.604 (0.031)	0.617 (0.031)	0.330 (0.415)
CTHRC1	0.708 (0.009)	0.705 (0.010)	0.339 (0.412)
CTSK	0.713 (0.030)	0.715 (0.027)	0.373 (0.446)
DPYSL3	0.618 (0.030)	0.627 (0.031)	0.341 (0.410)
FN1	0.783 (0.008)	0.763 (0.009)	0.303 (0.317)
IFI27	0.756 (0.021)	0.757 (0.016)	0.392 (0.491)
IL32	0.653 (0.014)	0.634 (0.017)	0.368 (0.472)
ISG15	0.637 (0.026)	0.595 (0.032)	0.308 (0.357)
LUM	0.769 (0.011)	0.760 (0.014)	0.373 (0.492)
MMP14	0.701 (0.017)	0.696 (0.017)	0.381 (0.460)
MXRA5	0.673 (0.049)	0.680 (0.042)	0.341 (0.474)
PDGFRL	0.518 (0.021)	0.533 (0.042)	0.229 (0.313)
POSTN	0.783 (0.013)	0.771 (0.014)	0.353 (0.377)
SPARC	0.824 (0.015)	0.810 (0.014)	0.368 (0.481)
SULF1	0.558 (0.038)	0.571 (0.037)	0.257 (0.309)
THBS2	0.722 (0.016)	0.723 (0.010)	0.356 (0.440)

## Sheet: Supp. Table S3
Supplementary Table S3| Gene set enrichment analysis (GSEA) in section C
NAME	SIZE	ES	NES	NOM p-val	FDR q-val	FWER p-val	RANK AT MAX
HALLMARK_EPITHELIAL_MESENCHYMAL_TRANSITION	195	0.608432	1.87692	0	0	0	2823
HALLMARK_G2M_CHECKPOINT	195	0.546244	1.68671	0	0.00055	0.0011	6886
HALLMARK_E2F_TARGETS	198	0.528645	1.63365	0	0.0009	0.0027	6445
HALLMARK_OXIDATIVE_PHOSPHORYLATION	200	0.508079	1.57424	0	0.002125	0.0085	4327
HALLMARK_MYC_TARGETS_V1	196	0.507179	1.56864	0	0.00188	0.0094	2414
HALLMARK_COAGULATION	111	0.518947	1.56206	0	0.00163367	0.0098	3454
HALLMARK_REACTIVE_OXYGEN_SPECIES_PATHWAY	49	0.537652	1.53453	0.0006	0.00215743	0.0151	3950
HALLMARK_ESTROGEN_RESPONSE_LATE	190	0.470383	1.45086	0	0.00756357	0.0594	4662
HALLMARK_SPERMATOGENESIS	87	0.467166	1.38572	0.0011	0.0176803	0.1479	5119
HALLMARK_PANCREAS_BETA_CELLS	23	0.52486	1.38524	0.0332396	0.0160323	0.149	1368
HALLMARK_ESTROGEN_RESPONSE_EARLY	195	0.447057	1.381	0	0.015675	0.1593	6140
HALLMARK_XENOBIOTIC_METABOLISM	169	0.443146	1.36084	0.0002	0.0193192	0.2077	4361
HALLMARK_ADIPOGENESIS	195	0.43788	1.35343	0.0001	0.0197486	0.2261	4490
HALLMARK_PEROXISOME	96	0.451537	1.34561	0.003	0.0204526	0.2488	6373
HALLMARK_MTORC1_SIGNALING	196	0.431144	1.33301	0.0001	0.0228292	0.2903	7550
HALLMARK_ANDROGEN_RESPONSE	97	0.445565	1.32883	0.0055	0.0226275	0.3041	5925
HALLMARK_APOPTOSIS	156	0.433737	1.32742	0.0006	0.0216494	0.3084	3190
HALLMARK_ANGIOGENESIS	32	0.48232	1.31815	0.0465186	0.0231189	0.341	5557
HALLMARK_MYC_TARGETS_V2	58	0.449442	1.29464	0.0275	0.0306131	0.4474	4667
HALLMARK_MITOTIC_SPINDLE	198	0.414698	1.28326	0.0009	0.0344529	0.5041	6863

## Sheet: Supp. Table S4
Supplementary Table S4| Prediction accuracy in sections E and F
Gene	Section E	Section F
ERBB2	0.485 (0.017)	0.280 (0.037)
ESR1	0.357 (0.014)	0.318 (0.009)
MKI67	0.139 (0.005)	0.127 (0.003)
COL10A1	0.510 (0.031)	0.376 (0.016)
COL1A1	0.605 (0.029)	0.508 (0.019)
COL1A2	0.573 (0.037)	0.488 (0.027)
COL3A1	0.580 (0.037)	0.495 (0.024)
COL5A2	0.547 (0.028)	0.456 (0.021)
COL8A1	0.566 (0.028)	0.405 (0.008)
CTHRC1	0.575 (0.023)	0.524 (0.013)
CTSK	0.578 (0.022)	0.515 (0.015)
DPYSL3	0.419 (0.010)	0.329 (0.005)
FN1	0.506 (0.054)	0.394 (0.044)
IFI27	0.043 (0.006)	0.162 (0.019)
IL32	0.469 (0.023)	0.406 (0.023)
ISG15	-0.022 (0.007)	0.172 (0.017)
LUM	0.652 (0.023)	0.551 (0.021)
MMP14	0.437 (0.017)	0.214 (0.005)
MXRA5	0.560 (0.020)	0.446 (0.011)
PDGFRL	0.383 (0.020)	0.287 (0.006)
POSTN	0.571 (0.031)	0.446 (0.022)
SPARC	0.600 (0.031)	0.482 (0.022)
SULF1	0.479 (0.020)	0.335 (0.008)
THBS2	0.597 (0.024)	0.512 (0.014)

## Sheet: Supp. Table S5
Supplementary Table S5| Summary statistics of cluster-type prediction
Cluster	precision	recall	f1-score	AUC	95% CI of AUC	Number of samples
Cluster_1	0.611	0.762	0.678	0.886	0.869–0.903	369
Cluster_2	0.74	0.717	0.728	0.93	0.915–0.945	357
Cluster_3	0.657	0.777	0.712	0.947	0.938–0.957	367
Cluster_4	0.744	0.349	0.475	0.929	0.916–0.941	175
Cluster_5	0.655	0.598	0.625	0.936	0.923–0.949	276
Cluster_6	0.706	0.58	0.637	0.951	0.941–0.960	269
Cluster_7	0.739	0.802	0.769	0.983	0.978–0.989	212
macro (mean)	0.693	0.655	0.661	0.937		Total: 2025

## Sheet: Supp. Table S6
Supplementary Table S6| Top5 pathways of cluster 3 in section D1, cluster 3 in section D2, and cluster 6 in section D3
Section	Cluster	Positive/	Term	Overlap	P-value	Adjusted P-value
		Negative
D1	3	Positive	E2F Targets	44/200	6.41e-13	3.2e-11
D1	3	Positive	G2-M Checkpoint	41/200	4.21e-11	1.05e-09
D1	3	Positive	Estrogen Response Early	38/200	2.1e-09	3.5e-08
D1	3	Positive	Estrogen Response Late	35/200	7.85e-08	9.81e-07
D1	3	Positive	Mitotic Spindle	33/199	6.58e-07	6.58e-06
D1	3	Negative	Epithelial Mesenchymal Transition	109/200	4.87e-77	2.39e-75
D1	3	Negative	KRAS Signaling Up	54/200	2.4e-20	5.87e-19
D1	3	Negative	Allograft Rejection	50/200	2.09e-17	2.63e-16
D1	3	Negative	Coagulation	41/138	2.14e-17	2.63e-16
D1	3	Negative	Myogenesis	46/200	1.19e-14	1.16e-13
D2	3	Positive	E2F Targets	122/200	9.93e-45	4.97e-43
D2	3	Positive	G2-M Checkpoint	107/200	2.85e-32	7.13e-31
D2	3	Positive	mTORC1 Signaling	81/200	2.22e-15	3.69e-14
D2	3	Positive	Estrogen Response Early	79/200	2.49e-14	2.49e-13
D2	3	Positive	Estrogen Response Late	79/200	2.49e-14	2.49e-13
D2	3	Negative	Epithelial Mesenchymal Transition	142/200	6.99e-75	3.49e-73
D2	3	Negative	Allograft Rejection	110/200	6.92e-42	1.73e-40
D2	3	Negative	Inflammatory Response	99/200	1.04e-32	1.74e-31
D2	3	Negative	TNF-alpha Signaling via NF-kB	98/200	6.32e-32	7.9e-31
D2	3	Negative	Interferon Gamma Response	95/200	1.24e-29	1.24e-28
D3	6	Positive	E2F Targets	106/200	9.5e-29	4.75e-27
D3	6	Positive	G2-M Checkpoint	97/200	1.17e-22	2.91e-21
D3	6	Positive	Mitotic Spindle	79/199	9.54e-13	1.59e-11
D3	6	Positive	Estrogen Response Early	76/200	3.21e-11	4.02e-10
D3	6	Positive	Estrogen Response Late	75/200	8.98e-11	8.98e-10
D3	6	Negative	Epithelial Mesenchymal Transition	145/200	2.99e-80	1.49e-78
D3	6	Negative	Allograft Rejection	94/200	7.15e-30	1.79e-28
D3	6	Negative	Inflammatory Response	89/200	3.38e-26	5.63e-25
D3	6	Negative	KRAS Signaling Up	86/200	4.24e-24	5.3e-23
D3	6	Negative	Complement	81/200	8.81e-21	8.81e-20

## Sheet: Supp. Table S7
Supplementary Table S7| Top5 pathways in section D2
Cluster	Positive/	Term	Overlap	P-value	Adjusted P-value
	Negative
1	Positive	Epithelial Mesenchymal Transition	24/200	1e-11	4.3e-10
1	Positive	Coagulation	14/138	1.71e-06	3.67e-05
1	Positive	Inflammatory Response	12/200	0.001354	0.019414
1	Positive	UV Response Dn	9/144	0.004005	0.035523
1	Positive	Allograft Rejection	11/200	0.004131	0.035523
1	Negative	Oxidative Phosphorylation	8/200	0.000118	0.00438
2	Positive	Allograft Rejection	90/200	2.51e-25	1.25e-23
2	Positive	Epithelial Mesenchymal Transition	87/200	2.8e-23	7e-22
2	Positive	IL-2/STAT5 Signaling	77/199	3.51e-17	5.85e-16
2	Positive	Inflammatory Response	74/200	2.43e-15	3.04e-14
2	Positive	TNF-alpha Signaling via NF-kB	73/200	8.55e-15	8.55e-14
2	Negative	E2F Targets	119/200	1.07e-39	5.33e-38
2	Negative	G2-M Checkpoint	99/200	1.25e-24	3.12e-23
2	Negative	Oxidative Phosphorylation	93/200	8.54e-21	1.42e-19
2	Negative	mTORC1 Signaling	87/200	2.83e-17	2.83e-16
2	Negative	Myc Targets V1	87/200	2.83e-17	2.83e-16
3	Positive	E2F Targets	122/200	9.93e-45	4.97e-43
3	Positive	G2-M Checkpoint	107/200	2.85e-32	7.13e-31
3	Positive	mTORC1 Signaling	81/200	2.22e-15	3.69e-14
3	Positive	Estrogen Response Early	79/200	2.49e-14	2.49e-13
3	Positive	Estrogen Response Late	79/200	2.49e-14	2.49e-13
3	Negative	Epithelial Mesenchymal Transition	142/200	6.99e-75	3.49e-73
3	Negative	Allograft Rejection	110/200	6.92e-42	1.73e-40
3	Negative	Inflammatory Response	99/200	1.04e-32	1.74e-31
3	Negative	TNF-alpha Signaling via NF-kB	98/200	6.32e-32	7.9e-31
3	Negative	Interferon Gamma Response	95/200	1.24e-29	1.24e-28
4	Positive	Epithelial Mesenchymal Transition	20/200	2.1e-11	9.02e-10
4	Positive	UV Response Dn	16/144	4.66e-10	1e-08
4	Positive	KRAS Signaling Up	18/200	1.21e-09	1.73e-08
4	Positive	Adipogenesis	17/200	8.38e-09	9.01e-08
4	Positive	Myogenesis	11/200	0.000209	0.001376
5	Positive	Epithelial Mesenchymal Transition	104/200	4.7e-87	2.3e-85
5	Positive	Interferon Gamma Response	74/200	1.49e-48	3.65e-47
5	Positive	TNF-alpha Signaling via NF-kB	65/200	1.1e-38	1.79e-37
5	Positive	Interferon Alpha Response	46/97	1.96e-36	2.4e-35
5	Positive	Inflammatory Response	57/200	1.28e-30	1.26e-29
5	Negative	Myogenesis	15/200	2.32e-06	0.000102
5	Negative	Epithelial Mesenchymal Transition	12/200	0.000204	0.004488
5	Negative	Androgen Response	7/100	0.001795	0.026322
5	Negative	Estrogen Response Early	10/200	0.002672	0.02939
6	Positive	Oxidative Phosphorylation	85/200	1.35e-25	6.63e-24
6	Positive	Myc Targets V1	71/200	1.73e-16	4.24e-15
6	Positive	DNA Repair	40/150	4.03e-06	6.59e-05
6	Positive	Fatty Acid Metabolism	39/158	3.67e-05	0.000449
6	Positive	Estrogen Response Early	42/200	0.000829	0.006774
6	Negative	Epithelial Mesenchymal Transition	162/200	1.42e-84	7.08e-83
6	Negative	Interferon Gamma Response	126/200	2.25e-45	5.63e-44
6	Negative	Allograft Rejection	123/200	1.04e-42	1.73e-41
6	Negative	Inflammatory Response	114/200	3.27e-35	4.09e-34
6	Negative	TNF-alpha Signaling via NF-kB	110/200	4.11e-32	4.11e-31
7	Positive	Epithelial Mesenchymal Transition	138/200	1.37e-72	6.84e-71
7	Positive	Allograft Rejection	104/200	2.2e-38	5.49e-37
7	Positive	Interferon Gamma Response	98/200	1.96e-33	3.27e-32
7	Positive	Inflammatory Response	86/200	1.75e-24	2.19e-23
7	Positive	TNF-alpha Signaling via NF-kB	77/200	1.29e-18	1.29e-17
7	Negative	E2F Targets	120/200	5.09e-41	2.54e-39
7	Negative	G2-M Checkpoint	106/200	6.73e-30	1.68e-28
7	Negative	Myc Targets V1	104/200	1.88e-28	3.14e-27
7	Negative	Oxidative Phosphorylation	91/200	6.73e-20	8.42e-19
7	Negative	Estrogen Response Late	77/200	2.36e-12	2.36e-11

## Sheet: Supp. Table S8
Supplementary Table S8| Semi-supervised learning (Training: sections D1 and D3, Test: section D2)
gene symbol	teacher model	student model 1	student model 2	student model 3	student model 4	student model 5
IFI27	0.574 (0.030)	0.599 (0.060)	0.605 (0.081)	0.600 (0.067)	0.617 (0.076)	0.617 (0.073)
THBS2	0.553 (0.071)	0.579 (0.076)	0.580 (0.103)	0.561 (0.097)	0.581 (0.093)	0.579 (0.089)
COL1A2	0.538 (0.083)	0.606 (0.062)	0.616 (0.056)	0.612 (0.043)	0.631 (0.028)	0.630 (0.042)
COL1A1	0.531 (0.102)	0.612 (0.037)	0.628 (0.051)	0.619 (0.031)	0.640 (0.033)	0.639 (0.042)
COL3A1	0.517 (0.072)	0.590 (0.051)	0.596 (0.054)	0.593 (0.035)	0.612 (0.016)	0.613 (0.034)
SPARC	0.509 (0.069)	0.592 (0.069)	0.602 (0.073)	0.595 (0.077)	0.616 (0.067)	0.615 (0.079)
MXRA5	0.501 (0.083)	0.527 (0.093)	0.521 (0.116)	0.499 (0.115)	0.514 (0.104)	0.508 (0.099)
LUM	0.500 (0.073)	0.595 (0.041)	0.600 (0.044)	0.574 (0.047)	0.600 (0.064)	0.609 (0.055)
POSTN	0.474 (0.110)	0.484 (0.062)	0.494 (0.079)	0.488 (0.051)	0.506 (0.082)	0.517 (0.051)
CTSK	0.463 (0.051)	0.509 (0.096)	0.505 (0.075)	0.501 (0.099)	0.522 (0.074)	0.519 (0.081)
COL5A2	0.425 (0.072)	0.542 (0.032)	0.544 (0.059)	0.534 (0.051)	0.546 (0.050)	0.547 (0.051)
CTHRC1	0.348 (0.190)	0.438 (0.159)	0.441 (0.149)	0.405 (0.189)	0.441 (0.191)	0.440 (0.164)
MMP14	0.309 (0.094)	0.417 (0.079)	0.398 (0.103)	0.382 (0.080)	0.391 (0.110)	0.389 (0.073)
FN1	0.282 (0.106)	0.438 (0.065)	0.448 (0.078)	0.452 (0.074)	0.449 (0.085)	0.456 (0.064)
ISG15	0.241 (0.116)	0.361 (0.070)	0.351 (0.090)	0.352 (0.077)	0.351 (0.086)	0.349 (0.068)
COL8A1	0.218 (0.032)	0.321 (0.063)	0.320 (0.061)	0.284 (0.037)	0.314 (0.065)	0.306 (0.051)
COL10A1	0.187 (0.040)	0.338 (0.045)	0.334 (0.068)	0.311 (0.036)	0.333 (0.069)	0.328 (0.054)
PDGFRL	0.165 (0.093)	0.231 (0.076)	0.232 (0.031)	0.200 (0.070)	0.224 (0.050)	0.229 (0.050)
SULF1	0.164 (0.032)	0.303 (0.046)	0.298 (0.065)	0.275 (0.032)	0.300 (0.059)	0.303 (0.045)
DPYSL3	0.155 (0.032)	0.274 (0.059)	0.264 (0.072)	0.232 (0.032)	0.253 (0.062)	0.249 (0.049)
IL32	0.091 (0.090)	0.181 (0.099)	0.176 (0.126)	0.136 (0.057)	0.166 (0.120)	0.168 (0.105)

## Sheet: Supp. Table S9
Supplementary Table S9| Semi-supervised learning (Training: sections D2 and D3, Test: section D1)
Gene	teacher	student1	student2	student3	student4	student5
COL10A1	0.359 (0.021)	0.361 (0.016)	0.356 (0.025)	0.350 (0.018)	0.339 (0.021)	0.340 (0.024)
ISG15	0.341 (0.009)	0.335 (0.013)	0.324 (0.021)	0.316 (0.005)	0.300 (0.021)	0.306 (0.019)
FN1	0.312 (0.017)	0.256 (0.034)	0.250 (0.016)	0.232 (0.036)	0.216 (0.033)	0.240 (0.030)
COL5A2	0.256 (0.011)	0.259 (0.008)	0.250 (0.011)	0.247 (0.012)	0.233 (0.010)	0.239 (0.014)
IFI27	0.251 (0.010)	0.252 (0.009)	0.241 (0.014)	0.239 (0.004)	0.228 (0.012)	0.233 (0.009)
COL1A2	0.240 (0.020)	0.207 (0.022)	0.190 (0.014)	0.183 (0.026)	0.169 (0.025)	0.188 (0.020)
COL3A1	0.225 (0.020)	0.209 (0.016)	0.191 (0.012)	0.186 (0.019)	0.170 (0.020)	0.187 (0.013)
COL8A1	0.224 (0.013)	0.236 (0.007)	0.237 (0.014)	0.234 (0.011)	0.224 (0.008)	0.222 (0.016)
SPARC	0.217 (0.014)	0.186 (0.017)	0.173 (0.008)	0.170 (0.018)	0.158 (0.020)	0.171 (0.013)
THBS2	0.205 (0.015)	0.212 (0.011)	0.204 (0.009)	0.203 (0.013)	0.194 (0.007)	0.199 (0.011)
MMP14	0.201 (0.013)	0.215 (0.006)	0.208 (0.014)	0.204 (0.009)	0.196 (0.014)	0.200 (0.009)
COL1A1	0.199 (0.018)	0.182 (0.015)	0.165 (0.018)	0.162 (0.017)	0.147 (0.019)	0.163 (0.008)
SULF1	0.195 (0.015)	0.192 (0.007)	0.184 (0.016)	0.182 (0.009)	0.173 (0.010)	0.172 (0.011)
LUM	0.175 (0.016)	0.177 (0.009)	0.168 (0.007)	0.169 (0.011)	0.159 (0.003)	0.164 (0.010)
DPYSL3	0.174 (0.009)	0.185 (0.002)	0.182 (0.013)	0.180 (0.007)	0.173 (0.014)	0.170 (0.010)
MXRA5	0.173 (0.018)	0.188 (0.012)	0.178 (0.013)	0.180 (0.005)	0.172 (0.012)	0.173 (0.012)
CTSK	0.141 (0.009)	0.146 (0.008)	0.137 (0.007)	0.139 (0.005)	0.132 (0.009)	0.132 (0.007)
CTHRC1	0.131 (0.009)	0.139 (0.009)	0.131 (0.010)	0.130 (0.005)	0.122 (0.008)	0.125 (0.010)
PDGFRL	0.123 (0.007)	0.137 (0.013)	0.138 (0.007)	0.142 (0.008)	0.135 (0.010)	0.133 (0.012)
POSTN	0.118 (0.006)	0.127 (0.008)	0.119 (0.012)	0.116 (0.005)	0.109 (0.009)	0.111 (0.011)
IL32	0.102 (0.016)	0.108 (0.008)	0.108 (0.014)	0.104 (0.015)	0.099 (0.013)	0.098 (0.017)

## Sheet: Supp. Table S10
Supplementary Table S10| Semi-supervised learning (Training: sections D1 and D2, Test: section D3)
Gene	teacher	student1	student2	student3	student4	student5
CTSK	0.217 (0.030)	0.208 (0.028)	0.214 (0.020)	0.208 (0.028)	0.207 (0.021)	0.196 (0.028)
IFI27	0.104 (0.032)	0.120 (0.014)	0.120 (0.016)	0.120 (0.018)	0.119 (0.014)	0.115 (0.021)
THBS2	0.090 (0.034)	0.107 (0.014)	0.109 (0.017)	0.109 (0.020)	0.110 (0.018)	0.103 (0.023)
COL1A1	0.088 (0.045)	0.133 (0.012)	0.135 (0.023)	0.138 (0.021)	0.142 (0.018)	0.136 (0.026)
LUM	0.082 (0.036)	0.101 (0.016)	0.107 (0.023)	0.106 (0.021)	0.108 (0.017)	0.104 (0.024)
COL1A2	0.081 (0.056)	0.138 (0.016)	0.137 (0.032)	0.142 (0.025)	0.146 (0.022)	0.139 (0.030)
COL3A1	0.076 (0.061)	0.138 (0.018)	0.135 (0.035)	0.142 (0.029)	0.147 (0.024)	0.141 (0.033)
MXRA5	0.074 (0.030)	0.087 (0.011)	0.088 (0.016)	0.089 (0.016)	0.091 (0.013)	0.087 (0.020)
SPARC	0.062 (0.052)	0.117 (0.015)	0.114 (0.034)	0.122 (0.026)	0.125 (0.021)	0.120 (0.031)
ISG15	0.055 (0.029)	0.057 (0.007)	0.050 (0.020)	0.053 (0.014)	0.056 (0.007)	0.050 (0.010)
IL32	0.043 (0.017)	0.050 (0.015)	0.046 (0.008)	0.042 (0.011)	0.040 (0.010)	0.047 (0.007)
PDGFRL	0.031 (0.003)	0.033 (0.006)	0.037 (0.004)	0.035 (0.004)	0.033 (0.006)	0.036 (0.004)
MMP14	0.018 (0.027)	0.024 (0.012)	0.024 (0.012)	0.028 (0.011)	0.030 (0.008)	0.027 (0.015)
POSTN	0.008 (0.034)	0.029 (0.016)	0.029 (0.021)	0.036 (0.020)	0.037 (0.015)	0.032 (0.021)
DPYSL3	0.007 (0.012)	0.018 (0.013)	0.021 (0.008)	0.028 (0.007)	0.028 (0.007)	0.033 (0.008)
SULF1	-0.140 (0.014)	-0.129 (0.014)	-0.128 (0.008)	-0.115 (0.008)	-0.115 (0.006)	-0.111 (0.005)
FN1	-0.078 (0.053)	-0.038 (0.025)	-0.041 (0.030)	-0.034 (0.025)	-0.032 (0.022)	-0.034 (0.029)
COL8A1	-0.075 (0.022)	-0.072 (0.020)	-0.068 (0.012)	-0.057 (0.008)	-0.060 (0.007)	-0.055 (0.005)
COL10A1	-0.072 (0.026)	-0.082 (0.015)	-0.085 (0.016)	-0.074 (0.013)	-0.076 (0.008)	-0.073 (0.011)
CTHRC1	-0.021 (0.031)	-0.007 (0.013)	-0.001 (0.016)	0.006 (0.014)	0.005 (0.010)	0.002 (0.015)
COL5A2	-0.009 (0.041)	0.020 (0.014)	0.021 (0.023)	0.026 (0.021)	0.030 (0.016)	0.025 (0.025)

[truncated: 4 more sheets: Supp. Table S11, Supp. Table S12, Supp. Table S13, Supp. Table S14]
