# Supplementary material for: Efficient prediction of a spatial transcriptomics profile better characterizes breast cancer tissue sections without costly experimentation
Source: Sci Rep. 2022 Mar 8;12:4133. doi: 10.1038/s41598-022-07685-4 (PMC8904587; doi:10.1038/s41598-022-07685-4)
Supplement: Supplementary file 3 — Supplementary Information 3. [file 41598_2022_7685_MOESM3_ESM.xlsx]

## Sheet: Cluster1_pos
Term	Overlap	P-value	Adjusted P-value	Old P-value	Old Adjusted P-value	Odds Ratio	Combined Score	Genes
Epithelial Mesenchymal Transition	24/200	1.00066e-11	4.30283e-10	0	0	6.51388	164.982	POSTN;DST;LRP1;NTM;MMP2;BGN;HTRA1;EMP3;GEM;GREM1;GJA1;MMP14;DAB2;LGALS1;FAP;BASP1;CALD1;ABI3BP;COL6A2;ADAM12;ITGA5;MXRA5;SCG2;MATN2
Coagulation	14/138	1.70508e-06	3.66591e-05	0	0	5.27768	70.0977	CFD;C1QA;VWF;LRP1;F10;S100A1;MMP2;HTRA1;KLK8;DPP4;KLF7;MMP14;CTSK;APOC1
Inflammatory Response	12/200	0.00135445	0.0194138	0	0	2.95969	19.5468	MMP14;HRH1;CCL22;SPHK1;PCDH7;STAB1;APLNR;EMP3;ITGA5;MET;SLC7A2;LY6E
UV Response Dn	9/144	0.00400481	0.0355229	0	0	3.07759	16.9891	GJA1;DAB2;MMP16;CELF2;CACNA1A;PTPRM;RND3;MET;TGFBR2
Allograft Rejection	11/200	0.00413057	0.0355229	0	0	2.69211	14.7779	CCR1;RPS9;FYB1;CCL22;PRKCB;STAB1;CD3G;CCL19;CD3E;IL2RG;HLA-E
Hypoxia	10/200	0.0115472	0.0709326	0	0	2.42857	10.8346	AKAP12;KLF7;WSB1;CAVIN3;BGN;PLIN2;MIF;ALDOA;PGF;FOSL2
Myogenesis	10/200	0.0115472	0.0709326	0	0	2.42857	10.8346	CFD;PTGIS;DES;SPHK1;COL6A2;ADAM12;APLNR;AEBP1;LSP1;PDLIM7
KRAS Signaling Up	9/200	0.0294221	0.158144	0	0	2.16899	7.64789	AKAP12;BMP2;MAFB;GYPC;GPNMB;EPHB2;IL2RG;CSF2RA;ENG
IL-6/JAK/STAT3 Signaling	5/87	0.0395521	0.188971	0	0	2.79598	9.0314	ACVRL1;CCR1;IL3RA;IL2RG;CSF2RA
Fatty Acid Metabolism	7/158	0.0548923	0.236037	0	0	2.12818	6.17678	AOC3;IL4I1;LGALS1;ALDH1A1;MIF;ALDOA;LTC4S
Apical Junction	8/200	0.0678996	0.243307	0	0	1.91331	5.14628	CLDN11;FYB1;VWF;MDK;MMP2;NRXN2;FLNC;CD276
Complement	8/200	0.0678996	0.243307	0	0	1.91331	5.14628	DPP4;C1QA;MMP14;F10;LRP1;ERAP2;APOC1;CTSD
Adipogenesis	7/200	0.140964	0.404098	0	0	1.66145	3.25519	NDUFB7;BCL6;VEGFB;PLIN2;APOE;ALDOA;LTC4S
Interferon Gamma Response	7/200	0.140964	0.404098	0	0	1.66145	3.25519	SELP;CIITA;FGL2;SAMHD1;VAMP5;HLA-DRB1;LY6E
heme Metabolism	7/200	0.140964	0.404098	0	0	1.66145	3.25519	GYPC;HBB;BLVRB;PGLS;ACKR1;KDM7A;TNS1
Pancreas Beta Cells	2/40	0.212285	0.54418	0	0	2.40187	3.72248	DPP4;MAFB
Apical Surface	2/44	0.244122	0.54418	0	0	2.17267	3.06366	IL2RG;MDGA1
Mitotic Spindle	6/199	0.257833	0.54418	0	0	1.42074	1.92573	CCDC88A;CLIP2;ARHGAP10;DST;MYO9B;ARHGAP4
IL-2/STAT5 Signaling	6/199	0.257833	0.54418	0	0	1.42074	1.92573	SELP;BMP2;S100A1;IL3RA;FGL2;PLIN2
p53 Pathway	6/200	0.261448	0.54418	0	0	1.41334	1.89603	BMP2;TCN2;SPHK1;RPL36;KLK8;CTSD
Apoptosis	5/161	0.265762	0.54418	0	0	1.4641	1.94016	BMP2;HGF;MMP2;BGN;NEFH
TGF-beta Signaling	2/54	0.323929	0.633134	0	0	1.75395	1.97711	BMP2;ENG
PI3K/AKT/mTOR Signaling	3/105	0.393568	0.704333	0	0	1.34096	1.25045	RPS6KA3;PRKCB;IL2RG
TNF-alpha Signaling via NF-kB	5/200	0.43046	0.704333	0	0	1.16893	0.985292	BMP2;BCL6;SPHK1;GEM;FOSL2
Estrogen Response Early	5/200	0.43046	0.704333	0	0	1.16893	0.985292	GJA1;OLFML3;BLVRB;NBL1;SLC7A2
Xenobiotic Metabolism	5/200	0.43046	0.704333	0	0	1.16893	0.985292	F10;BLVRB;APOE;PTGDS;CES1
UV Response Up	4/158	0.442256	0.704333	0	0	1.18383	0.965849	BMP2;MMP14;HYAL2;ALDOA
Hedgehog Signaling	1/36	0.543028	0.805179	0	0	1.30103	0.794403	SCG2
Angiogenesis	1/36	0.543028	0.805179	0	0	1.30103	0.794403	POSTN
Wnt-beta Catenin Signaling	1/42	0.599	0.805514	0	0	1.1103	0.56902	NKD1
Protein Secretion	2/96	0.614732	0.805514	0	0	0.968185	0.471088	RPS6KA3;DST
Glycolysis	4/200	0.626554	0.805514	0	0	0.92814	0.433925	MIF;PGLS;ALDOA;MET
KRAS Signaling Dn	4/200	0.626554	0.805514	0	0	0.92814	0.433925	CALML5;SLC16A7;KRT5;KLK8
Androgen Response	2/100	0.636918	0.805514	0	0	0.928476	0.418849	AKAP12;RPS6KA3
Reactive Oxygen Species Pathway	1/49	0.655714	0.805591	0	0	0.948038	0.400101	LSP1
Estrogen Response Late	3/200	0.807209	0.947351	0	0	0.690914	0.147975	MDK;BLVRB;NBL1
DNA Repair	2/150	0.836179	0.947351	0	0	0.613223	0.109713	GSDME;APRT
Interferon Alpha Response	1/97	0.879169	0.947351	0	0	0.472854	0.0608929	LY6E
Pperoxisome	1/104	0.896303	0.947351	0	0	0.440559	0.0482312	ALDH1A1
Bile Acid Metabolism	1/112	0.912935	0.947351	0	0	0.408639	0.0372232	ALDH1A1
mTORC1 Signaling	2/200	0.931105	0.947351	0	0	0.457189	0.0326357	FGL2;ALDOA
Oxidative Phosphorylation	2/200	0.931105	0.947351	0	0	0.457189	0.0326357	NDUFB7;ATP5F1D
Spermatogenesis	1/135	0.947351	0.947351	0	0	0.3381	0.0182864	NEFH

## Sheet: Cluster1_neg
Term	Overlap	P-value	Adjusted P-value	Old P-value	Old Adjusted P-value	Odds Ratio	Combined Score	Genes
Oxidative Phosphorylation	8/200	0.000118265	0.00437582	0	0	5.89359	53.2932	GLUD1;OAT;MAOB;COX17;NDUFA1;NDUFB1;COX6C;COX7C
Reactive Oxygen Species Pathway	3/49	0.00559768	0.0857677	0	0	8.97056	46.516	GLRX;GLRX2;TXN
Estrogen Response Late	5/200	0.0162263	0.0857677	0	0	3.54966	14.6286	TSPAN13;PRKAR2B;AGR2;CD9;COX6C
E2F Targets	5/200	0.0162263	0.0857677	0	0	3.54966	14.6286	PSMC3IP;RANBP1;UBE2T;STMN1;CKS1B
Myc Targets V1	5/200	0.0162263	0.0857677	0	0	3.54966	14.6286	RANBP1;SNRPD1;CNBP;RPL22;ERH
Epithelial Mesenchymal Transition	5/200	0.0162263	0.0857677	0	0	3.54966	14.6286	COL11A1;COL8A2;TIMP3;CXCL1;RHOB
Glycolysis	5/200	0.0162263	0.0857677	0	0	3.54966	14.6286	STMN1;GLRX;SOX9;TXN;GPC4
UV Response Up	4/158	0.0293653	0.135815	0	0	3.57806	12.6232	COL2A1;NAT1;HSPA2;RHOB
KRAS Signaling Up	4/200	0.0603096	0.247939	0	0	2.80534	7.87813	ANO1;TSPAN13;GLRX;SOX9
UV Response Dn	3/144	0.0900066	0.317553	0	0	2.91253	7.013	PRKAR2B;COL11A1;ICA1
DNA Repair	3/150	0.0987286	0.317553	0	0	2.7928	6.4664	MPC2;COX17;GTF2H5
Cholesterol Homeostasis	2/74	0.10299	0.317553	0	0	3.78946	8.61392	MAL2;CD9
Apoptosis	3/161	0.115557	0.328894	0	0	2.59691	5.60411	TNFSF10;TIMP3;RHOB
IL-6/JAK/STAT3 Signaling	2/87	0.134331	0.337618	0	0	3.20779	6.43948	CD9;CXCL1
Pperoxisome	2/104	0.177932	0.337618	0	0	2.67086	4.61084	CNBP;CRABP1
IL-2/STAT5 Signaling	3/199	0.180663	0.337618	0	0	2.08939	3.5752	TNFSF10;LCLAT1;RHOB
Hypoxia	3/200	0.182496	0.337618	0	0	2.07868	3.53589	GLRX;GPC4;HS3ST1
G2-M Checkpoint	3/200	0.182496	0.337618	0	0	2.07868	3.53589	SNRPD1;STMN1;CKS1B
Myogenesis	3/200	0.182496	0.337618	0	0	2.07868	3.53589	EIF4A2;VIPR1;PVALB
mTORC1 Signaling	3/200	0.182496	0.337618	0	0	2.07868	3.53589	QDPR;CD9;GLRX
Unfolded Protein Response	2/113	0.201816	0.355581	0	0	2.45318	3.92607	EIF4A2;CKS1B
Hedgehog Signaling	1/36	0.233415	0.392562	0	0	3.87828	5.64265	CELSR1
Coagulation	2/138	0.269526	0.433586	0	0	1.9997	2.62178	TIMP3;CD9
TNF-alpha Signaling via NF-kB	2/200	0.433458	0.593998	0	0	1.36921	1.14461	CXCL1;RHOB
Interferon Gamma Response	2/200	0.433458	0.593998	0	0	1.36921	1.14461	IRF2;TNFSF10
Complement	2/200	0.433458	0.593998	0	0	1.36921	1.14461	IRF2;CXCL1
heme Metabolism	2/200	0.433458	0.593998	0	0	1.36921	1.14461	HEBP1;ADIPOR1
Protein Secretion	1/96	0.508306	0.644629	0	0	1.42451	0.963929	ICA1
Interferon Alpha Response	1/97	0.511937	0.644629	0	0	1.4096	0.943805	IRF2
Androgen Response	1/100	0.522672	0.644629	0	0	1.36668	0.886704	UAP1
Spermatogenesis	1/135	0.631854	0.754148	0	0	1.00792	0.462734	HSPA2
Mitotic Spindle	1/199	0.77131	0.773008	0	0	0.679916	0.17655	ANLN
Adipogenesis	1/200	0.773008	0.773008	0	0	0.676465	0.174166	QDPR
Estrogen Response Early	1/200	0.773008	0.773008	0	0	0.676465	0.174166	CELSR1
Inflammatory Response	1/200	0.773008	0.773008	0	0	0.676465	0.174166	TNFSF10
p53 Pathway	1/200	0.773008	0.773008	0	0	0.676465	0.174166	HINT1
KRAS Signaling Dn	1/200	0.773008	0.773008	0	0	0.676465	0.174166	COL2A1

## Sheet: Cluster2_pos
Term	Overlap	P-value	Adjusted P-value	Old P-value	Old Adjusted P-value	Odds Ratio	Combined Score	Genes
Allograft Rejection	90/200	2.50905e-25	1.25453e-23	0	0	4.93466	279.522	ITK;ACHE;CD40;CXCL9;SPI1;CSF1;NCF4;ITGB2;PRF1;CD3G;CD3E;CXCL13;ITGAL;CD3D;ETS1;ICAM1;IL27RA;CCND3;CCND2;SIT1;STAB1;IL12B;TIMP1;JAK2;HLA-DOA;HLA-DOB;CCR2;MAP4K1;IFNAR2;SRGN;CD96;RPS9;PRKCB;IL15;F2R;TAP2;IL16;HLA-A;HLA-E;FGR;ZAP70;CD8B;CD8A;LCK;IRF4;HCLS1;IRF8;LCP2;CD47;LTB;TLR3;CCL13;WAS;CD1D;THY1;CFP;IL2RG;EGFR;CD79A;HLA-DMA;HLA-DMB;CXCR3;CCL5;FLNA;NLRP3;CCL2;CSK;CCL19;GBP2;HLA-DQA1;ELANE;LYN;CD7…
Epithelial Mesenchymal Transition	87/200	2.80039e-23	7.00098e-22	0	0	4.63777	240.838	ECM2;SERPINE2;WIPF1;ELN;SERPINE1;LAMC1;FGF2;CDH6;GLIPR1;EFEMP2;SGCD;BASP1;SGCB;ANPEP;TIMP1;TGM2;PDGFRB;TPM4;DST;IL15;IGFBP4;IGFBP3;TPM2;MMP2;MMP3;BGN;PCOLCE;EMP3;GEM;DCN;GREM1;ACTA2;TGFBR3;SFRP4;SFRP1;VCAN;COL4A2;COL4A1;COL6A2;COL6A3;ITGA5;PPIB;MYL9;SCG2;MATN2;FOXC2;TAGLN;NNMT;LAMA2;LRP1;LAMA3;HTRA1;FBLN1;THY1;FSTL1;FBLN2;FBLN5;PTHLH;FSTL3;CALD1;ABI3BP;FLNA;SPOCK1;CD59;SLIT3;MSX1;SLIT2;IL32;VCAM1…
IL-2/STAT5 Signaling	77/199	3.50728e-17	5.84546e-16	0	0	3.78644	143.465	CDKN1C;NRP1;RNH1;GUCY1B1;CSF1;CD81;CTSZ;SLC2A3;PTH1R;AHR;IGF1R;SHE;CCND3;PNP;CCND2;GLIPR2;MYC;SCN9A;NFKBIZ;PIM1;SH3BGRL2;TNFRSF8;SLC39A8;TNFRSF4;PHLDA1;TGM2;EOMES;BATF3;IL1R2;FLT3LG;EMP1;TRAF1;TNFRSF1B;ADAM19;TIAM1;PLSCR1;ARL4A;IRF4;IL3RA;COL6A1;IRF8;CD48;PLIN2;ITGA6;LTB;SMPDL3A;PLPP1;PLEC;ITIH5;ABCB1;AHNAK;ODC1;FGL2;CST7;NDRG1;CD79B;SOCS2;IL1RL1;NFIL3;PLAGL1;PENK;LRRC8C;GBP4;PRNP;GADD45B;IL10RA;…
Inflammatory Response	74/200	2.42972e-15	3.03715e-14	0	0	3.51883	118.412	CD40;CXCL9;CSF1;AQP9;SERPINE1;ICAM4;AHR;CX3CL1;ICAM1;GPR132;MYC;LAMP3;STAB1;IL12B;CCR7;TIMP1;SCARF1;CMKLR1;IL15RA;EDN1;PTGIR;IL1R1;IL15;SPHK1;RHOG;CYBB;TACR1;EMP3;OSMR;TNFRSF1B;LCK;APLNR;LTA;CD48;LCP2;ITGA5;MET;TLR3;CHST2;HBEGF;PTGER4;CALCRL;PTAFR;FPR1;KCNA3;RASGRP1;SLC7A2;HRH1;CCL5;PDPN;HAS2;NLRP3;CCL2;CD14;CCL17;KCNJ2;SLAMF1;LYN;ABCA1;CD70;IL10RA;SELE;ACVR2A;MARCO;PTPRE;IL6;KLF6;SELL;AXL;GPR183…
TNF-alpha Signaling via NF-kB	73/200	8.55127e-15	8.55127e-14	0	0	3.44253	111.513	TNFAIP8;BTG1;CSF1;SERPINE1;PLEK;IRS2;SLC2A3;ETS2;ICAM1;ZFP36;MYC;IL12B;JUNB;PHLDA1;IER2;IER3;KLF10;IL15RA;EDN1;DUSP1;SPHK1;FOS;TRAF1;GEM;PLPP3;FJX1;HBEGF;BIRC3;PTGER4;PPP1R15A;NFAT5;CEBPB;BCL2A1;CEBPD;PTGS2;SOCS3;DRAM1;NFIL3;CCL5;DNAJB4;CCL2;MSC;ABCA1;EGR1;EGR2;EGR3;JAG1;GADD45B;GADD45A;G0S2;CFLAR;SOD2;KLF4;PNRC1;KLF2;FOSL2;FOSL1;EHD1;NR4A1;PTPRE;IL6;BMP2;KLF6;NR4A3;BCL6;GPR183;KLF9;TRIP10;FOSB;A…
KRAS Signaling Up	71/200	9.92737e-14	8.2728e-13	0	0	3.29359	98.613	NRP1;PLVAP;FLT4;ITGB2;F13A1;IKZF1;ETS1;AKAP12;TMEM100;CCND2;ADGRA2;CD37;CMKLR1;MAP4K1;GUCY1A1;IGFBP3;VWA5A;EMP1;TRAF1;NGF;TNFRSF1B;ALDH1A3;RBP4;GPRC5B;ADAM17;SLPI;ALDH1A2;MALL;PECAM1;SPARCL1;TLR8;IRF8;SCG3;ANGPTL4;LCP1;TRIB2;HBEGF;ENG;BIRC3;PPP1R15A;ABCB1;GYPC;CFH;SATB1;LY96;PTGS2;TFPI;IL2RG;HSD11B1;RELN;GPNMB;TSPAN7;EPB41L3;APOD;IL33;PRRX1;TMEM176B;IL10RA;TMEM176A;CIDEA;LAPTM5;G0S2;WNT7A;KLF4;GN…
Myogenesis	69/200	1.05629e-12	6.6018e-12	0	0	3.14935	86.8473	RYR1;MYOM1;ACHE;ITGB4;HSPB8;FHL1;HSPB2;PYGM;LSP1;FGF2;CLU;MYOM2;SGCD;SGCA;GJA5;CD36;LARGE1;MEF2A;TEAD4;MEF2C;PTGIS;GPX3;TNNC1;SPHK1;TPM2;IGFBP3;PTP4A3;MRAS;COL4A2;BIN1;COL6A2;TNNT3;APLNR;CASQ2;COL6A3;ITGA7;KIFC3;CRYAB;HBEGF;CFD;TAGLN;COL15A1;NOTCH1;LAMA2;AK1;ABLIM1;EFS;TNNI2;APOD;DMD;IGFBP7;MYH11;CKB;PDLIM7;WWTR1;PRNP;GSN;TGFB1;GADD45B;IGF1;TPD52L1;SOD3;MAPK12;GNAO1;DES;FXYD1;FKBP1B;HRC;SSPN
Complement	69/200	1.05629e-12	6.6018e-12	0	0	3.14935	86.8473	FCN1;CDA;ITGAM;CPQ;DOCK9;SERPINE1;PLEK;CBLB;CLU;PIK3CG;LGALS3;CSRP1;CTSL;CASP10;CASP4;TIMP2;PIM1;CASP1;TIMP1;CD36;JAK2;CTSC;CR2;CR1;RHOG;F5;PLSCR1;F8;ZEB1;COL4A2;PIK3CA;LCK;SERPING1;SCG3;LCP2;S100A9;C1QA;CEBPB;KLK1;CFH;C1S;LRP1;C1R;NOTCH4;WAS;PRCP;RASGRP1;GNAI2;C3;DPP4;GNG2;SPOCK2;CCL5;CD59;FYN;SH2B3;LYN;APOBEC3G;F10;ERAP2;GZMA;TFPI2;GZMB;CP;EHD1;GZMK;IL6;GNB4;C1QC
Interferon Gamma Response	65/200	9.16997e-11	5.09443e-10	0	0	2.87414	66.4287	CD40;CXCL9;CIITA;IFITM2;BTG1;ICAM1;IL18BP;PNP;CASP4;PIM1;CASP1;CD38;ITGB7;UPP1;JAK2;CMKLR1;IFNAR2;IL15RA;IL15;ARID5B;HLA-A;PLSCR1;ARL4A;LATS2;BANK1;IRF4;PELI1;SERPING1;TXNIP;IRF8;LCP2;VAMP5;IDO1;CFH;C1S;C1R;FGL2;FPR1;NLRC5;CSF2RB;NOD1;PTGS2;SAMHD1;SOCS3;HLA-DMA;CCL5;SLAMF7;CCL2;HLA-DQA1;GBP4;CD74;VCAM1;IL10RA;P2RY14;GZMA;SOD2;PML;SELP;IL6;IL2RB;SSPN;FAS;CD69;GPR18;HLA-DRB1
Apical Junction	64/200	2.64632e-10	1.32316e-09	0	0	2.80796	61.9231	IRS1;ITGB4;ICAM2;ICAM4;CX3CL1;ACTG2;ICAM1;CDH6;SGCE;ADAMTS5;MDK;AKT3;RAC2;SIRPA;CD34;SYK;VWF;ACTN1;MMP2;RHOF;TRAF1;CLDN11;CLDN5;VCAN;CLDN15;FSCN1;PECAM1;MYL9;SKAP2;ARHGEF6;COL17A1;SHC1;LAMA3;NEXN;PARD6G;NRXN2;THY1;GNAI1;EGFR;GNAI2;CNN2;RRAS;EPB41L2;ADAM23;TSPAN4;FLNC;SLIT2;CD99;JAM3;CD276;VASP;CADM3;FYB1;VCAM1;NEGR1;LAYN;MSN;MAPK11;PTPRC;BMP1;CD209;ZYX;NECTIN3;FBN1
UV Response Dn	45/144	2.46118e-07	1.11872e-06	0	0	2.7001	41.0887	PTGFR;NRP1;IRS1;SDC2;CELF2;SERPINE1;MRPS31;PTPRM;PIK3CD;LAMC1;NR3C1;TFPI;ADD3;RND3;FBLN5;IGF1R;SYNE1;EFEMP1;GRK5;MYC;AKT3;HAS2;FYN;PDGFRB;IGFBP5;ANXA2;DUSP1;CAV1;PRKCA;ACVR2A;TGFBR2;TGFBR3;DAB2;PLCB4;MMP16;NFIB;MAP1B;DLC1;ID1;SNAI2;PPARG;PLPP3;MET;MGLL;ADGRL2
Hypoxia	54/200	2.95073e-06	1.15964e-05	0	0	2.19791	27.987	CDKN1C;SRPX;BTG1;SERPINE1;HEXA;PYGM;IRS2;SLC2A3;NR3C1;ETS1;AKAP12;ZFP36;CSRP2;DPYSL4;PIM1;LARGE1;IER3;TGM2;WSB1;ANXA2;DUSP1;IGFBP3;BGN;PRKCA;FOS;PGF;DCN;ALDOC;PLIN2;S100A4;ANGPTL4;CHST2;CHST3;PPP1R15A;SDC2;NDRG1;EGFR;PLAC8;NFIL3;HAS1;PPARGC1A;CAVIN1;TGFB3;CAVIN3;CAV1;CP;PNRC1;FOSL2;EXT1;KLF7;IL6;KLF6;ACKR3;PAM
Apoptosis	46/161	3.01507e-06	1.15964e-05	0	0	2.37469	30.1867	ROCK1;SATB1;PLPPR4;LEF1;PRF1;CLU;LGALS3;CCND2;CASP4;TIMP2;CASP1;CD38;IGFBP6;CD14;TIMP1;NEFH;IER3;PDGFRB;EGR3;ANXA1;GSN;GADD45B;GADD45A;GPX3;HGF;CAV1;MMP2;F2R;BGN;EMP1;AVPR1A;CFLAR;SOD2;DCN;TGFBR3;CD2;CYLD;BMP2;IL6;FEZ1;DPYD;TXNIP;FAS;CD69;PLCB2;BIRC3
Coagulation	41/138	3.49957e-06	1.24985e-05	0	0	2.50761	31.5028	CFD;C1QA;CFH;C1S;LRP1;CPQ;C1R;PROS1;SERPINE1;CFI;PLEK;HTRA1;CLU;C3;DPP4;THBD;CSRP1;CTSK;CAPN5;FYN;TIMP1;A2M;LEFTY2;SH2B2;ANXA1;MMP7;GSN;VWF;F10;MMP2;TFPI2;MMP3;GNG12;KLF7;F8;BMP1;PECAM1;SERPING1;RAPGEF3;F2RL2;FBN1
IL-6/JAK/STAT3 Signaling	28/87	2.38098e-05	7.93661e-05	0	0	2.80904	29.9034	ACVRL1;CNTFR;CXCL9;CSF1;CSF2RB;CXCL13;IL2RG;SOCS3;LEPR;PIM1;CD38;CD36;CD14;A2M;IL15RA;TGFB1;ITGA4;IL1R1;IL1R2;PLA2G2A;OSMR;TNFRSF1B;TNFRSF1A;IL6;IL3RA;FAS;LTB;IL18R1
Angiogenesis	15/36	7.01744e-05	0.000219295	0	0	4.21826	40.3457	JAG2;NRP1;JAG1;KCNJ8;LPL;PDGFA;FSTL1;THBD;VTN;VCAN;CCND2;SLCO2A1;S100A4;MSX1;TIMP1
TGF-beta Signaling	17/54	0.00120349	0.00353967	0	0	2.7127	18.2362	CDKN1C;KLF10;PPP1R15A;SMAD1;WWTR1;TGFB1;SERPINE1;LTBP2;SKI;FKBP1A;BMP2;ID1;ID3;JUNB;LEFTY2;SPTBN1;ENG
Adipogenesis	44/200	0.00280361	0.00737791	0	0	1.66925	9.80991	ITIH5;PHLDB1;COL15A1;ACAA2;HSPB8;LAMA4;ITSN1;LPL;LTC4S;C3;ENPP2;STOM;SNCG;APOE;CD36;ABCA1;CAVIN1;ANGPT1;FZD4;GADD45A;CAVIN2;GPX3;ADIPOQ;CIDEA;VEGFB;ATP1B3;LIFR;MRAP;POR;ARL4A;FABP4;BCL6;COL4A1;SSPN;SPARCL1;NABP1;ITGA7;PREB;PPARG;PLIN2;ANGPTL4;CD302;ESYT1;MGLL
Xenobiotic Metabolism	44/200	0.00280361	0.00737791	0	0	1.66925	9.80991	SLC46A3;CDA;ADH1C;PROS1;SERPINE1;AQP9;LCAT;FBLN1;NDRG2;ETS2;HSD11B1;VTN;ATOH8;PDK4;AOX1;MAN1A1;APOE;CD36;UPP1;PTGDS;ABCC3;GCKR;SLC12A4;F10;IL1R1;IGFBP4;SMOX;TMEM176B;AKR1C3;SLC6A12;FMO1;AKR1C2;IGF1;FMO3;TNFRSF1A;TPST1;POR;RBP4;FAS;IRF8;CDO1;BCAR1;CES1;EPHA2
Hedgehog Signaling	12/36	0.00362777	0.00906943	0	0	2.94921	16.572	NRP1;CNTFR;ACHE;CDK6;HEY1;DPYSL2;THY1;GLI1;NKX6-1;SCG2;ETS2;PML
p53 Pathway	43/200	0.00481965	0.0114753	0	0	1.62026	8.64416	PPP1R15A;BTG1;NOTCH1;RRAD;CD81;ITGB4;DGKA;AK1;PDGFA;NDRG1;ZFP36L1;LDHB;CCND3;CCND2;DRAM1;CASP1;STOM;UPP1;IER3;PHLDA3;TSPYL2;JAG2;TGFB1;GADD45A;SPHK1;F2R;VWA5A;FOS;KLF4;TPD52L1;PTPN14;TM4SF1;PROCR;PTPRE;BMP2;TCN2;KRT17;TXNIP;FAS;S100A4;ADA;EPHA2;HBEGF
Wnt-beta Catenin Signaling	13/42	0.00516469	0.0117379	0	0	2.64425	13.9244	JAG2;NOTCH1;JAG1;NOTCH4;LEF1;AXIN2;DLL1;GNAI1;WNT6;ADAM17;CCND2;HEY1;MYC
Notch Signaling	10/32	0.0125537	0.0272906	0	0	2.67956	11.7304	NOTCH3;TCF7L2;HEYL;NOTCH1;JAG1;MAML2;DTX1;PRKCA;DTX4;DLL1
Apical Surface	11/44	0.0463817	0.0966286	0	0	1.96442	6.03244	PKHD1;LYN;SRPX;IL2RB;MAL;THY1;SLC2A4;IL2RG;MDGA1;CX3CL1;EPHB4
Androgen Response	21/100	0.0497352	0.0994703	0	0	1.56776	4.7049	ABCC4;GUCY1A1;TNFAIP8;STEAP4;HPGD;ACTN1;ARID5B;LIFR;NDRG1;AKAP12;RPS6KA3;ALDH1A3;SPCS3;CCND3;MAF;CDK6;ADAMTS1;SELENOP;SLC38A2;FADS1;PLPP1
Mitotic Spindle	37/199	0.0660048	0.126932	0	0	1.34792	3.66369	CEP57;ROCK1;ITSN1;PKD2;ARHGAP4;PREX1;AKAP13;EPB41L2;ARHGDIA;NCK2;FLNA;SYNPO;WASF2;SPTBN1;SUN2;GSN;PLEKHG2;DST;TBCD;ARHGAP29;ARAP3;RHOF;ARHGAP27;HOOK3;MID1;BCR;TIAM1;CCDC88A;CLIP2;ARHGAP10;MYO1E;BIN1;FSCN1;CDC42EP1;ARHGEF7;MAP3K11;BCAR1
Interferon Alpha Response	19/97	0.104543	0.190733	0	0	1.43572	3.24209	CD74;IFITM2;CSF1;C1S;IL15;TENT5A;TMEM140;PROCR;PLSCR1;SELL;LPAR6;TRIM5;LAMP3;CASP1;TXNIP;NCOA7;CD47;GBP2;GBP4
UV Response Up	29/158	0.10681	0.190733	0	0	1.32563	2.96504	CDKN1C;ABCB1;BTG1;RRAD;DDX21;RASGRP1;ICAM1;CCND3;HYAL2;MGAT1;MSX1;NPTX2;JUNB;LYN;GPX3;NTRK3;SLC6A12;FMO1;FOS;HLA-F;SOD2;OLFM1;NR4A1;BMP2;IL6;GAL;FGF18;FOSB;CDO1
Pancreas Beta Cells	9/40	0.116723	0.201247	0	0	1.70997	3.67292	DPP4;MAFB;STXBP1;AKT3;LMO2;NKX6-1;PAK3;ISL1;FOXO1
Estrogen Response Early	35/200	0.137079	0.221095	0	0	1.25078	2.48555	FOXC1;FCMR;CLIC3;HSPB8;ENDOD1;ADD3;RASGRP1;SLC7A2;IGF1R;ABLIM1;PODXL;MYC;RPS6KA2;SH3BP5;JAK2;TGM2;KLF10;EGR3;TGIF2;BCL11B;IGFBP4;ELOVL2;NPY1R;FOS;GAB2;TPD52L1;KLF4;CBFA2T3;TIAM1;SLC7A5;OLFM1;CXCL12;DLC1;PGR;NBL1
Estrogen Response Late	35/200	0.137079	0.221095	0	0	1.25078	2.48555	FOXC1;CLIC3;HSPB8;SNX10;ADD3;ZFP36;MDK;RPS6KA2;GPER1;CKB;JAK2;TPSAB1;LARGE1;JAK1;EGR3;IGFBP4;TNNC1;CAV1;TFPI2;NPY1R;FOS;TPD52L1;KLF4;ASS1;TIAM1;SLC7A5;OLFM1;GAL;CXCL12;FABP5;CPE;PGR;SLC29A1;NBL1;S100A9
Reactive Oxygen Species Pathway	10/49	0.165495	0.258586	0	0	1.51004	2.71628	PDLIM1;PRNP;MSRA;HHEX;GPX3;FES;MBP;LSP1;SOD2;JUNB
Cholesterol Homeostasis	14/74	0.179757	0.272359	0	0	1.37434	2.35858	JAG1;LPL;AVPR1A;ANTXR2;CLU;GNAI1;PNRC1;LGALS3;ADH4;PLSCR1;NFIL3;FABP5;ALDOC;PPARG
Bile Acid Metabolism	18/112	0.360332	0.529899	0	0	1.12719	1.15056	ABCA1;SLC23A2;ABCA6;AQP9;ABCA9;ACSL5;ABCA8;CYP7B1;HSD17B11;BMP6;NR3C2;CH25H;LCK;RBP1;ALDH1A1;SLC29A1;FADS1;OPTN
heme Metabolism	31/200	0.377648	0.539497	0	0	1.07986	1.05156	ALDH1L1;GYPC;ENDOD1;HBB;ICAM4;NR3C1;ADD2;AGPAT4;C3;SDCBP;CCND3;SEC14L1;CLIC2;TNS1;SNCA;SMOX;SLC10A3;LMO2;ANK1;SPTB;KAT2B;XK;ARL2BP;TAL1;TMCC2;ACKR1;OPTN;NFE2L1;KDM7A;SIDT2;PICALM
Fatty Acid Metabolism	21/158	0.70481	0.978903	0	0	0.900953	0.315177	AOC3;CPT1A;ACAA2;ADH1C;HPGD;ODC1;CIDEA;AQP7;ACSL5;G0S2;FMO1;ACSL4;CD1D;HSD17B11;LTC4S;INMT;GPD1;CA4;ALDH1A1;CD36;MGLL
PI3K/AKT/mTOR Signaling	13/105	0.773885	0.999995	0	0	0.830438	0.212867	RALB;PRKCB;NOD1;NGF;IL2RG;EGFR;TNFRSF1A;RPS6KA3;TIAM1;GNA14;GRK2;LCK;ARHGDIA
Unfolded Protein Response	13/113	0.854085	0.999995	0	0	0.763643	0.120446	TSPYL2;CEBPB;SHC1;EEF2;PDIA5;RPS14;SLC7A5;SPCS3;SRPRA;NABP1;CCL2;PREB;ATP6V0D1
Protein Secretion	10/96	0.906679	0.999995	0	0	0.682899	0.066901	ABCA1;RPS6KA3;DST;TSPAN8;CAV2;SSPN;PAM;CTSC;EGFR;VAMP3
KRAS Signaling Dn	23/200	0.91046	0.999995	0	0	0.762488	0.0715254	RYR1;CNTFR;PTGFR;RYR2;SLC12A3;EDN1;ITIH3;KCND1;CLSTN3;KRT5;SOX10;KLK7;SLC6A3;TCL1A;STAG3;KCNMB1;NRIP2;SELENOP;IL12B;SLC16A7;PDCD1;SYNPO;CHST2
Pperoxisome	9/104	0.974235	0.999995	0	0	0.555896	0.0145106	SLC23A2;ABCB1;ALDH1A1;ACSL5;ACSL4;PABPC1;HSD17B11;SOD2;FADS1
Glycolysis	18/200	0.993074	0.999995	0	0	0.57916	0.0040251	SDC2;IGFBP3;SPAG4;IRS2;EGFR;DCN;EXT1;TPST1;VCAN;DPYSL4;CHST12;CAPN5;B3GNT3;ANGPTL4;PAM;MET;CHST2;IER3
DNA Repair	11/150	0.99777	0.999995	0	0	0.463476	0.00103478	POLE4;CDA;SDCBP;PNP;PDE6G;NPR2;AK1;REV3L;HCLS1;ADA;APRT
mTORC1 Signaling	16/200	0.998315	0.999995	0	0	0.508801	0.000858268	PPP1R15A;IGFBP5;ITGB2;FGL2;SLC2A3;CFP;ADD3;CORO1A;SLC7A5;PNP;NFIL3;POLR3G;ABCF2;CTSC;FADS1;SKAP2
Spermatogenesis	9/135	0.998567	0.999995	0	0	0.418364	0.000599939	TLE4;ADCYAP1;SHE;ARL4A;GPR182;SCG3;IL13RA2;NEFH;JAM3
Myc Targets V2	1/58	0.999888	0.999995	0	0	0.10289	1.15639e-05	MYC
G2-M Checkpoint	10/200	0.999991	0.999995	0	0	0.307211	2.64394e-06	SLC7A5;TGFB1;MYC;ODC1;DMD;FOXN3;E2F4;LBR;MEIS2;PML
Oxidative Phosphorylation	10/200	0.999991	0.999995	0	0	0.307211	2.64394e-06	LDHB;CPT1A;POR;CYB5R3;BDH2;ACAA2;COX4I1;PDK4;TCIRG1;SLC25A6
E2F Targets	5/200	0.999995	0.999995	0	0	0.149365	6.84433e-07	POLE4;MRE11;MYC;PSIP1;LBR
Myc Targets V1	5/200	0.999995	0.999995	0	0	0.149365	6.84433e-07	MYC;RPS5;ODC1;DDX21;PABPC1

## Sheet: Cluster2_neg
Term	Overlap	P-value	Adjusted P-value	Old P-value	Old Adjusted P-value	Odds Ratio	Combined Score	Genes
E2F Targets	119/200	1.06525e-39	5.32624e-38	0	0	6.94779	623.478	JPT1;POP7;TFRC;CSE1L;CCP110;BUB1B;MKI67;SMC4;IPO7;CDC20;PTTG1;WDR90;CHEK1;STMN1;KPNA2;TMPO;LIG1;ILF3;MELK;MSH2;MTHFD2;CCNE1;TIMELESS;ASF1B;SLBP;NUP205;RNASEH2A;CDCA3;SHMT1;AK2;CDCA8;NOLC1;HMMR;GSPT1;RAD51AP1;CCNB2;ORC6;RACGAP1;UBR7;RAD21;PLK4;CBX5;PLK1;PAICS;POLA2;KIF18B;UBE2S;UBE2T;KIF4A;ANP32E;CDK1;MXD3;EZH2;TOP2A;CDKN1B;MCM7;HMGB2;HMGB3;BRCA1;CKS1B;LMNB1;XPO1;MYBL2;TK1;POLE;DLGAP5;TCF19;HELLS;…
G2-M Checkpoint	99/200	1.24676e-24	3.11691e-23	0	0	4.60321	253.367	JPT1;HNRNPU;MKI67;SMC4;SMC2;CDC20;PTTG1;CCND1;SNRPD1;KIF5B;CHEK1;STMN1;NUSAP1;NEK2;KPNA2;HMGN2;TMPO;TLE3;SMARCC1;LIG3;KNL1;TRAIP;SAP30;ILF3;KPNB1;TROAP;CUL3;CUL1;NOLC1;HMMR;GSPT1;CCNB2;ORC6;RACGAP1;RAD21;PLK4;STIL;UBE2C;PLK1;CBX1;CDC6;NDC80;TPX2;SQLE;POLA2;UBE2S;KIF4A;CDK1;EZH2;TOP2A;CDKN1B;HMGB3;KIF11;HOXC10;KIF15;LMNB1;CKS1B;CHAF1A;XPO1;PBK;MYBL2;POLE;SS18;KIF23;KIF22;SMC1A;RAD23B;CCNA2;RBL1;ES…
Oxidative Phosphorylation	93/200	8.53638e-21	1.42273e-19	0	0	4.07321	188.223	COX7B;MRPS15;ALAS1;ECI1;COX6A1;COX7C;MRPL35;AIFM1;NNT;TIMM17A;PDHX;ATP6V1G1;ATP6V0B;PHYH;ATP6AP1;SDHC;NDUFC1;ATP1B1;SDHB;COX6B1;HADHB;COX7A2L;VDAC3;NDUFS3;VDAC2;NDUFS2;SUCLG1;VDAC1;NDUFS1;UQCRC2;SLC25A5;DLD;SLC25A4;FH;ECHS1;OAT;MAOB;RETSAT;NDUFB6;NDUFB5;MGST3;TIMM9;NDUFB4;COX17;NDUFB3;ATP5MC2;NDUFB2;ATP5MC3;NDUFB1;COX7A2;UQCR10;TIMM10;MRPS30;COX5A;UQCRH;PRDX3;LDHA;ATP5F1A;RHOT1;GRPEL1;MFN2;NDUFV2…
mTORC1 Signaling	87/200	2.82623e-17	2.82623e-16	0	0	3.60057	137.2	GSK3B;BTG2;TFRC;SLC2A1;TMEM97;SLC7A11;HK2;TM7SF2;TBK1;FDXR;PHGDH;PSPH;HMGCS1;SORD;ELOVL6;CACYBP;ACSL3;TUBG1;UCHL5;ACLY;PSMA3;PSMA4;MTHFD2;PPA1;DDIT4;MTHFD2L;CANX;MCM4;TRIB3;HPRT1;ALDOA;SQSTM1;PPIA;GAPDH;MCM2;IDI1;RAB1A;NUP205;PSMD14;INSIG1;USO1;GMPS;PIK3R3;STC1;GLRX;HMGCR;ACACA;UNG;AURKA;HSPD1;GGA2;SLC9A3R1;STIP1;LDHA;PSMB5;PRDX1;LDLR;ATP6V1D;BUB1;HSPA9;XBP1;EGLN3;RRM2;GOT1;PNO1;HSPA4;SRD5A1;IDH1…
Myc Targets V1	87/200	2.82623e-17	2.82623e-16	0	0	3.60057	137.2	YWHAE;HSP90AB1;MCM7;HNRNPU;UBE2L3;CDC20;XPO1;YWHAQ;SNRPD1;C1QBP;PSMD3;DHX15;SNRPD3;MRPL9;KPNA2;ACP1;CCT3;SMARCC1;RFC4;EIF1AX;MRPS18B;ILF2;RAD23B;NME1;GNL3;CCNA2;PSMA6;PSMA4;PSMA1;PSMA2;CLNS1A;CANX;VDAC3;SNRPG;NHP2;SRSF3;MCM4;VDAC1;ERH;SNRPA1;HPRT1;MCM6;PPIA;KPNB1;MCM2;PRPS2;PCNA;PSMD14;GLO1;SRSF1;CUL1;NOLC1;TYMS;COX5A;GSPT1;HSPD1;PRDX3;LDHA;CDC45;PSMB2;RPS3;BUB3;CCT5;RANBP1;NPM1;DUT;RRM1;CBX3;PTG…
Estrogen Response Early	81/200	4.49397e-14	3.74498e-13	0	0	3.1766	97.6279	RET;LAD1;WWC1;FHL2;SLC2A1;ABAT;CELSR1;AQP3;PRSS23;CELSR2;TSKU;FAM102A;DEPTOR;CCND1;MYB;SLC39A6;ANXA9;SYBU;MSMB;MREG;CISH;KRT8;GFRA1;NAV2;RHOD;IL17RB;OVOL2;SULT2B1;AR;MED24;ELF3;ESRP2;CLDN7;SCNN1A;TFF3;PPIF;TFF1;MAPT;FKBP4;SLC22A5;CANT1;SLC24A3;MINDY1;PEX11A;TMPRSS3;ARL3;SEMA3B;ISG20L2;ASB13;TOB1;THSD4;AKAP1;SLC9A3R1;MUC1;STC2;P2RY2;LRIG1;RBBP8;PMAIP1;SFN;HES1;CA12;XBP1;TFAP2C;KDM4B;SLC37A1;WFS1;S…
Estrogen Response Late	79/200	4.44813e-13	3.17724e-12	0	0	3.04484	86.5987	RET;TOP2A;PRSS23;CELSR2;SERPINA5;CDC20;FAM102A;CCND1;CA2;MYB;ANXA9;UNC13B;CISH;DCXR;METTL3;SORD;CACNA2D2;EMP2;LSR;PRLR;IL17RB;OVOL2;SULT2B1;ALDH3A2;UGDH;RABEP1;TST;SCNN1A;TFF3;PPIF;TFF1;HPRT1;KIF20A;MAPT;PKP3;FKBP4;LLGL2;SLC22A5;RNASEH2A;SLC24A3;TMPRSS3;ARL3;SEMA3B;TOB1;SCUBE2;SLC9A3R1;PRKAR2B;PERP;AGR2;RBBP8;SFN;MEST;PLK4;CA12;GINS2;XBP1;ST14;STIL;TFAP2C;HOMER2;WFS1;SIAH2;ABCA3;TPBG;IDH2;DNAJC12…
Glycolysis	75/200	3.39217e-11	2.1201e-10	0	0	2.79429	67.3618	CITED2;PYGL;ENO2;HS6ST2;HK2;FAM162A;CASP6;STMN1;SOX9;GUSB;COG2;TALDO1;SDHC;MIF;SAP30;CLDN3;MED24;ELF3;ADORA2B;DDIT4;TFF3;DEPDC1;SLC25A10;KDELR3;KIF20A;ALDOA;FKBP4;ALDH7A1;DLD;PPIA;DSC2;GNE;SLC25A13;ALDH9A1;COPB2;PAXIP1;STC1;GLRX;TXN;HMMR;NOL3;ARPP19;CENPA;CACNA1H;AURKA;LDHC;LDHA;STC2;BPNT1;GPC4;NDUFV3;CYB5A;EGLN3;SLC35A3;MDH1;GOT1;BIK;AGL;IDH1;TPBG;GFPT1;ECD;SRD5A3;B3GAT1;VEGFA;SOD1;GALE;PC;P4HA1…
Adipogenesis	64/200	8.72079e-07	4.84488e-06	0	0	2.18326	30.4616	ORM1;COX7B;SLC27A1;MTCH2;SOWAHC;GHITM;COX6A1;GPHN;SCP2;AIFM1;CPT2;HIBCH;PHYH;TALDO1;ELOVL6;SDHC;CMBL;SDHB;ACLY;TST;GPD2;CMPK1;NDUFS3;SUCLG1;SLC25A10;ALDOA;DLD;RTN3;PPP1R15B;ECHS1;RETSAT;MGST3;AK2;UQCR10;TANK;TOB1;ADCY6;AGPAT3;SULT1A1;PRDX3;BCL2L13;GRPEL1;G3BP2;UBQLN1;MAP4K3;NDUFA5;IDH1;EPHX2;SQOR;RMDN3;IMMT;FAH;SOD1;QDPR;DHRS7;REEP5;UQCRQ;CCNG2;NDUFAB1;ATP5PO;PDCD4;ACO2;REEP6;CRAT
DNA Repair	50/150	3.62314e-06	1.81157e-05	0	0	2.3156	29.0103	FEN1;ARL6IP1;CETN2;SNAPC5;POLB;MRPL40;MPC2;PDE4B;TMED2;NELFCD;RFC4;LIG1;RFC2;VPS37D;NME3;NME4;RBX1;NME1;BCAM;DAD1;CMPK2;HPRT1;UMPS;CCNO;GTF2A2;TSG101;PCNA;CANT1;CSTF3;DCTN4;COX17;TYMS;ADCY6;POLD3;POLR2G;POLR2H;STX3;POLR2I;POLR2J;RAE1;SAC3D1;POLR2K;DUT;TAF12;RPA2;ZWINT;GTF2H5;NUDT9;POLA2;RPA3
Fatty Acid Metabolism	49/158	3.98559e-05	0.000181163	0	0	2.08018	21.0727	ECI1;ECI2;ENO2;ALAD;CPT2;CA2;GLUL;HIBCH;CBR1;HSP90AA1;HSDL2;HMGCS1;SDHC;MIF;ALDH3A2;HADHB;UGDH;GPD2;PSME1;SMS;SUCLG1;ALDOA;DLD;ALDH9A1;IDI1;FH;SLC22A5;ECHS1;RETSAT;HSD17B4;BPHL;ACAT2;PTS;LDHA;PCBD1;ACSS1;CBR3;PDHA1;MDH1;IDH1;UROS;DHCR24;GSTZ1;FASN;APEX1;ACO2;REEP6;BMPR1B;CRAT
UV Response Up	46/158	0.000344829	0.00143679	0	0	1.89855	15.1361	RET;FEN1;BTG2;ALAS1;TFRC;HNRNPU;CTSV;ENO2;AQP3;CLCN2;SULT1A1;CYB5R1;STIP1;DNAJB1;BCL2L11;GRPEL1;SPR;CA2;EPCAM;CREG1;POLR2H;KCNH2;RFC4;PARP2;IGFBP2;PRKCD;HSPA2;MAPK8IP2;MRPL23;RHOB;DNAJA1;SLC6A8;EIF5;COL2A1;NAT1;TST;CCNE1;LHX2;PRPF3;PPIF;PPT1;TMBIM6;FKBP4;ALDOA;SQSTM1;SLC25A4
Pperoxisome	33/104	0.000429813	0.00165313	0	0	2.14601	16.6362	TOP2A;IDI1;ABCD3;RETSAT;CRABP2;SEMA3C;CTBP1;PEX11A;ECI2;PEX11B;CRABP1;HSD17B4;HSD11B2;SCP2;PRDX1;LONP2;SMARCC1;ABCC8;IDH1;EPHX2;ABCC5;CNBP;IDH2;DHCR24;PEX2;SOD1;SULT2B1;GNPAT;CDK7;MSH2;SLC25A4;CRAT;ALDH9A1
Mitotic Spindle	53/199	0.00132291	0.00472468	0	0	1.67788	11.1209	TOP2A;YWHAE;KIF11;WASL;SMC4;KIF15;LMNB1;PPP4R2;KIF5B;NUSAP1;ARFIP2;TLK1;NEK2;KNTC1;DLGAP5;CDK5RAP2;ARHGEF11;RFC1;KIF23;KIF22;SHROOM1;SMC1A;CKAP5;CD2AP;CTTN;ESPL1;BIRC5;KIF2C;ARHGEF2;EZR;KPTN;ARL8A;TTK;AURKA;CCNB2;BCL2L11;RACGAP1;ECT2;PDLIM5;BUB1;SAC3D1;PLK1;CDC42BPA;NDC80;NET1;ANLN;TPX2;CENPF;DLG1;PRC1;KIF4A;ALMS1;CDK1
Androgen Response	30/100	0.00207167	0.00678457	0	0	1.97723	12.2181	IDI1;INSIG1;TMPRSS2;UAP1;DBI;HMGCR;CCND1;MAP7;PGM3;PDLIM5;NKX3-1;SPDEF;TPD52;RAB4A;HMGCS1;HOMER2;GSR;KRT8;SORD;DHCR24;ACSL3;ELL2;AZGP1;KRT19;VAPA;SCD;SMS;CENPN;GPD1L;BMPR1B
Protein Secretion	29/96	0.00217106	0.00678457	0	0	1.99671	12.2449	COPB2;ARF1;TMED10;TSG101;COPB1;USO1;ICA1;ATP1A1;RAB22A;NAPG;TMED2;ARFIP1;RAB2A;TPD52;ARFGEF2;COG2;OCRL;SCAMP1;ARFGAP3;SCAMP3;SOD1;TOM1L1;KRT18;RAB14;PPT1;YIPF6;ANP32E;VPS45;SEC22B
Reactive Oxygen Species Pathway	17/49	0.00363223	0.010683	0	0	2.44766	13.7507	NQO1;NDUFA6;SRXN1;NDUFB4;GSR;MGST1;GLRX;OXSR1;TXN;ATOX1;SOD1;PRDX2;SELENOS;PRDX1;NDUFS2;GCLM;LAMTOR5
Xenobiotic Metabolism	51/200	0.00425915	0.011831	0	0	1.58087	8.62946	ALAS1;SPINT2;TMEM97;CSAD;CA2;CASP6;ACP1;MCCC2;HES6;CBR1;DCXR;PGD;UGDH;MTHFD1;NINJ1;TMBIM6;HPRT1;FBP1;CFB;ALDH9A1;AHCY;RETSAT;SAR1B;ARPP19;BPHL;PTS;RAP1GAP;PGRMC1;NFS1;TKFC;HSD17B2;GCNT2;PDLIM5;XDH;NQO1;CYB5A;TGFB2;PMM1;JUP;GSS;PTGES3;IDH1;GSR;PYCR1;FAH;ESR1;GNMT;SLC6A6;DHRS7;PC;ACO2
Notch Signaling	12/32	0.00682174	0.0176161	0	0	2.76256	13.7787	APH1A;LFNG;PSENEN;CCND1;FZD7;WNT5A;CUL1;ARRB1;HES1;SKP1;SAP30;RBX1
Spermatogenesis	36/135	0.00704643	0.0176161	0	0	1.67752	8.31248	MAST2;PEBP1;YBX2;TTK;SPATA6;GMCL1;NCAPH;PCSK4;CLGN;OAZ3;AURKA;LDHC;COIL;CCNB2;PHKG2;MAP7;NEK2;TNNI3;BUB1;RPL39L;SLC12A2;GSTM3;RFC4;PARP2;STRBP;TALDO1;HSPA2;MLF1;TSN;MTOR;VDAC3;CDK1;PSMG1;KIF2C;CNIH2;EZH2
heme Metabolism	48/200	0.01713	0.0393618	0	0	1.457	5.92551	BTG2;TFRC;IGSF3;FECH;MGST3;PIGQ;GDE1;GMPS;SLC2A1;SLC7A11;ADIPOR1;PPOX;AQP3;RAP1GAP;NUDT4;CCDC28A;ALAD;HEBP1;SELENBP1;PSMD9;PRDX2;NNT;CA2;E2F2;CDR2;HTATIP2;EIF2AK1;UROS;GLRX5;SLC11A2;MBOAT2;VEZF1;BPGM;GAPVD1;PDZK1IP1;ELL2;EPOR;SLC25A38;BCAM;ALDH6A1;SLC6A8;PC;P4HA2;MKRN1;HDGF;HAGH;GCLM;TMEM9B
Cholesterol Homeostasis	21/74	0.0173192	0.0393618	0	0	1.82527	7.4032	IDI1;HMGCS1;TNFRSF12A;SEMA3B;TMEM97;HMGCR;ACAT2;TM7SF2;SQLE;SCD;FASN;PMVK;TP53INP1;MAL2;CD9;FBXO6;TRIB3;GUSB;LDLR;CPEB2;S100A11
Bile Acid Metabolism	29/112	0.0214696	0.0464101	0	0	1.61022	6.18506	PECR;IDI1;ABCD3;RETSAT;PEX11A;HSD17B4;SCP2;SLC22A18;FDXR;LONP2;NUDT12;PHYH;PEX19;ABCA3;IDH1;EPHX2;IDH2;DHCR24;SOD1;GNMT;CYP39A1;SULT2B1;GNPAT;AR;PEX7;PXMP2;EFHC1;GCLM;ALDH9A1
Myc Targets V2	17/58	0.0222768	0.0464101	0	0	1.90932	7.26346	PLK4;NPM1;CBX3;PRMT3;PLK1;SORD;NOLC1;TMEM97;HSPE1;RABEPK;HK2;GNL3;HSPD1;UNG;MCM4;DCTPP1;SLC29A2
Unfolded Protein Response	29/113	0.024087	0.0481741	0	0	1.59096	5.92804	EIF4A2;EIF4A3;PARN;NOLC1;IFIT1;CKS1B;KIF5B;STC2;BANF1;EXOSC1;HSPA9;XBP1;NPM1;NFYA;WFS1;FUS;EIF2AK3;LSM1;LSM4;YWHAZ;VEGFA;SPCS1;XPOT;MTHFD2;DNAJA4;DDIT4;NHP2;KDELR3;ALDH18A1
PI3K/AKT/mTOR Signaling	26/105	0.0469528	0.0902938	0	0	1.51583	4.63635	GSK3B;ARF1;CDKN1B;PRKAA2;CAB39L;PRKAG1;SLC2A1;PIK3R3;ACACA;MAPK9;TBK1;PPP2R1B;MKNK2;E2F1;THEM4;SFN;PAK4;VAV3;RIT1;ARPC3;CSNK2B;UBE2N;CDK1;TRIB3;RAF1;SQSTM1
p53 Pathway	45/200	0.0553317	0.102466	0	0	1.33812	3.87305	BTG2;CSRNP2;PCNA;RETSAT;CCP110;RPS27L;ABAT;SLC3A2;SLC7A11;TM7SF3;RCHY1;TOB1;HINT1;RAB40C;FAM162A;PERP;MKNK2;FDXR;KIF13B;SFN;EPS8L2;ZNF365;IP6K2;HEXIM1;ST14;PMM1;CDKN2A;VDR;FUCA1;DCXR;ABCC5;WWP1;BAIAP2;PRKAB1;ALOX15B;VAMP8;RAD51C;TRAF4;SP1;DDIT4;NINJ1;MDM2;SDC1;TRIB3;CDK5R1
Hypoxia	42/200	0.143518	0.256282	0	0	1.22393	2.37601	CDKN1B;SDC4;CITED2;SLC2A1;STC1;NEDD4L;GLRX;ENO2;HK2;LDHC;SELENBP1;LDHA;FAM162A;CASP6;STC2;GCNT2;GPC4;CA12;TPD52;MAP3K1;SIAH2;GAA;TPBG;MIF;AMPD3;F3;VEGFA;SAP30;SULT2B1;TPST2;EFNA1;SLC6A6;P4HA1;P4HA2;ADORA2B;CCNG2;DDIT4;KDELR3;ALDOA;INHA;GAPDH;FBP1
Interferon Alpha Response	21/97	0.19808	0.341516	0	0	1.2711	2.05802	RTP4;RSAD2;MX1;HLA-C;GMPR;ISG15;ADAR;IFI35;PARP9;USP18;IFI44L;OASL;CXCL10;PSMA3;OAS1;DHX58;PSME1;CMPK2;TRIM14;PSME2;HERC6
UV Response Dn	27/144	0.425339	0.69746	0	0	1.06071	0.906764	CDKN1B;CITED2;INSIG1;COL11A1;GCNT1;FHL2;ICA1;PIK3R3;ATP2C1;DBP;MTA1;PRKAR2B;SLC22A18;ERBB2;PDLIM5;LDLR;PIAS3;MIOS;SFMBT1;SYNJ2;CDC42BPA;F3;DLG1;DDAH1;ADORA2B;KCNMA1;AGGF1
Apoptosis	30/161	0.432426	0.69746	0	0	1.0526	0.882438	TOP2A;BTG2;CDKN1B;RETSAT;HMGB2;BRCA1;ENO2;PAK1;BCL2L11;CCND1;ERBB3;CASP6;ERBB2;TNFSF10;FDXR;PMAIP1;TGFB2;TNFRSF12A;BIK;GSR;RHOB;SOD1;DNAJA1;WEE1;KRT18;PPT1;PDCD4;VDAC2;SQSTM1;DAP3
Angiogenesis	7/36	0.469884	0.734194	0	0	1.10921	0.837751	LRPAP1;SPP1;STC1;OLR1;TNFRSF21;SERPINA5;VEGFA
KRAS Signaling Dn	35/200	0.584406	0.848613	0	0	0.974319	0.523364	BTG2;CALML5;LYPD3;PTPRJ;YBX2;CACNA1F;CELSR2;IFI44L;LFNG;HSD11B2;MFSD6;FGGY;VPS50;PDE6B;TNNI3;CACNG1;SLC38A3;SLC25A23;RIBC2;GAMT;TFAP2B;TGFB2;RSAD2;DTNB;IGFBP2;MX1;GP2;THNSL2;CYP39A1;COL2A1;SIDT1;MAGIX;RGS11;BMPR1B;GPRC5C
Pancreas Beta Cells	7/40	0.589275	0.848613	0	0	0.974521	0.515387	SPCS1;ABCC8;VDR;PAX6;SYT13;SRP14;SRP9
Coagulation	24/138	0.594029	0.848613	0	0	0.967022	0.503652	ARF4;WDR1;S100A1;MMP1;TMPRSS6;F12;HPN;FN1;CTSV;PRSS23;MMP9;F3;COMP;MMP11;RABIF;PLAU;APOC2;APOC1;CAPN2;S100A13;MSRB2;OLR1;CD9;CFB
Hedgehog Signaling	6/36	0.642721	0.892668	0	0	0.918745	0.406127	TLE3;TLE1;CELSR1;AMOT;VEGFA;CDK5R1
IL-2/STAT5 Signaling	33/199	0.711451	0.926225	0	0	0.912538	0.310672	ECM1;AHCY;CAPG;ITGAE;HK2;SPRED2;MUC1;CA2;TNFSF10;SPP1;LRIG1;ENPP1;XBP1;CISH;S100A1;TNFRSF18;SPRY4;RHOH;CDC6;FAH;ETV4;CKAP4;RHOB;HIPK2;CXCL10;CDCP1;P4HA1;CCNE1;SNX14;IRF6;UMPS;TNFRSF21;SLC29A2
Epithelial Mesenchymal Transition	33/200	0.722455	0.926225	0	0	0.907018	0.294872	LRRC15;ECM1;COPA;CXCL8;SDC4;MCM7;COL11A1;COL12A1;TNC;CAPG;ENO2;COMP;CDH2;SPP1;EDIL3;MEST;TNFRSF12A;MMP1;FUCA1;WNT5A;IGFBP2;FN1;INHBA;RHOB;VEGFA;MFAP5;SLC6A8;COL7A1;COL8A2;SDC1;FMOD;MATN3;PFN2
KRAS Signaling Up	33/200	0.722455	0.926225	0	0	0.907018	0.294872	PIGR;ADAMDEC1;CAB39L;SEMA3B;TOR1AIP2;GLRX;KIF5C;PLAU;CA2;MAP7;SPP1;SOX9;TSPAN1;PRELID3B;ST6GAL1;MAP3K1;JUP;FUCA1;INHBA;BPGM;ETV4;MMP9;GADD45G;DCBLD2;BTC;MMP11;ANO1;CXCL10;TMEM158;TSPAN13;STRN;TRIB1;CFB
Apical Surface	6/44	0.823059	0.999869	0	0	0.724971	0.141172	GSTM3;CRYBG1;LYPD3;BRCA1;GATA3;DCBLD2
Interferon Gamma Response	31/200	0.834779	0.999869	0	0	0.841385	0.151945	RTP4;ADAR;IFI35;IFIT1;USP18;IFI44L;OASL;RNF213;PSMB2;DHX58;TNFSF10;PDE4B;HERC6;RSAD2;AUTS2;STAT1;MX1;ISG15;BPGM;VAMP8;CXCL10;PSMA3;MTHFD2;PSMA2;OAS2;OAS3;PSME1;TRIM14;PSME2;CMPK2;CFB
Myogenesis	30/200	0.878438	0.999869	0	0	0.809176	0.104877	EIF4A2;VIPR1;CTF1;CACNA1H;ERBB3;MB;STC2;CACNG1;EPHB3;SPDEF;SH2B1;KCNH2;NQO1;ATP6AP1;DAPK2;GAA;AGL;PDE4DIP;NAV2;REEP1;FABP3;RIT1;SLC6A8;PC;TNNT1;SCD;PICK1;AGRN;CRAT;PVALB
Complement	29/200	0.91355	0.999869	0	0	0.777362	0.070287	USP14;GMFB;TMPRSS6;SRC;GATA3;CTSV;RNF4;PLA2G7;PPP4C;CA2;S100A13;OLR1;BRPF3;PRKCD;FN1;F3;MT3;ATOX1;F7;RABIF;MMP13;GPD2;APOC1;CD46;RAF1;CFB;CDK5R1;MSRB1;HSPA1A
Apical Junction	28/200	0.940678	0.999869	0	0	0.745937	0.0456173	GRB7;SRC;INSIG1;AMIGO2;CTNND1;WNK4;PIK3R3;WASL;CTNNA1;NRTN;LDLRAP1;AMH;GAMT;KCNH2;JUP;LAMB3;TUBG1;BAIAP2;ALOX15B;MMP9;MAPK13;CLDN4;DLG1;NFASC;CLDN7;NECTIN4;CRAT;CRB3
Wnt-beta Catenin Signaling	4/42	0.956839	0.999869	0	0	0.483043	0.0213121	NCSTN;HDAC11;CUL1;AXIN1
TNF-alpha Signaling via NF-kB	27/200	0.960791	0.999869	0	0	0.714893	0.0285944	BTG2;SDC4;TNC;LITAF;TANK;CCND1;PLAU;SLC16A6;PDE4B;OLR1;HES1;PDLIM5;LDLR;DUSP4;KDM6B;TGIF1;LAMB3;INHBA;F3;RHOB;VEGFA;EFNA1;CXCL10;NINJ1;REL;TRIB1;SQSTM1
TGF-beta Signaling	4/54	0.99196	0.999869	0	0	0.366844	0.00296124	TGIF1;HDAC1;TRIM33;HIPK2
Inflammatory Response	23/200	0.995041	0.999869	0	0	0.594404	0.00295475	RTP4;BTG2;CXCL8;SLC31A1;TPBG;SLC11A2;HPN;INHBA;ATP2C1;F3;DCBLD2;RNF144B;CXCL10;SELENOS;ADORA2B;P2RY2;TNFSF10;PDE4B;OLR1;ITGB8;NDP;RAF1;LDLR
IL-6/JAK/STAT3 Signaling	6/87	0.999131	0.999869	0	0	0.339217	0.000294931	CXCL10;TNFRSF12A;STAT1;CD9;IL17RB;TNFRSF21
Allograft Rejection	18/200	0.999869	0.999869	0	0	0.451631	5.90364e-05	TPD52;IL11;NPM1;TGFB2;CCL11;STAT1;CDKN2A;GCNT1;CAPG;MTIF2;BRCA1;INHBA;MMP9;NME1;IKBKB;MRPL3;UBE2N;DEGS1

## Sheet: Cluster3_pos
Term	Overlap	P-value	Adjusted P-value	Old P-value	Old Adjusted P-value	Odds Ratio	Combined Score	Genes
E2F Targets	122/200	9.93083e-45	4.96542e-43	0	0	7.90661	801.103	JPT1;NUP107;TFRC;CSE1L;CCP110;BUB1B;MKI67;SMC3;SMC4;IPO7;CDC20;PTTG1;WDR90;CHEK1;STMN1;NBN;KPNA2;TMPO;CDC25A;MELK;MSH2;CCNE1;TIMELESS;TP53;ASF1B;SLBP;NUP205;DNMT1;RNASEH2A;CDCA3;SHMT1;CDCA8;NOLC1;HMMR;GSPT1;CCNB2;ORC6;RACGAP1;UBR7;RAD21;BARD1;XRCC6;CBX5;PA2G4;POLA2;KIF18B;NASP;UBE2S;UBE2T;KIF4A;ANP32E;CDK1;CNOT9;MXD3;EZH2;TOP2A;CDKN1B;MCM7;HMGB2;HMGB3;BRCA1;LMNB1;XPO1;MYBL2;TK1;POLE;DLGAP5;TCF19;…
G2-M Checkpoint	107/200	2.85133e-32	7.12833e-31	0	0	5.78421	420.136	JPT1;CCNF;HNRNPU;MKI67;SMC4;SMC2;CDC20;PTTG1;CCND1;KIF5B;CHEK1;STMN1;NUSAP1;NEK2;FBXO5;KPNA2;HMGN2;TMPO;TLE3;SLC38A1;LIG3;KNL1;CDC25A;NCL;NUP98;KIF20B;KPNB1;YTHDC1;TROAP;NOLC1;HMMR;GSPT1;CCNB2;ORC6;RACGAP1;RAD21;BARD1;STIL;UBE2C;ODF2;CBX1;CDC7;FANCC;CDC6;NDC80;TPX2;SQLE;UCK2;POLA2;NASP;UBE2S;KIF4A;CDK1;EZH2;TOP2A;CDKN1B;AMD1;HMGB3;KIF11;KIF15;LMNB1;CHAF1A;XPO1;PBK;MYBL2;POLE;SS18;RBM14;KIF23;KIF2…
mTORC1 Signaling	81/200	2.21514e-15	3.6919e-14	0	0	3.38979	114.383	ERO1A;GPI;GSK3B;BTG2;TFRC;PITPNB;CCNF;SLC2A1;TMEM97;SLC7A11;HK2;TM7SF2;PHGDH;PSPH;PDK1;HMGCS1;SORD;CACYBP;ACSL3;TUBG1;CDC25A;SYTL2;ACLY;PSME3;DDIT4;MTHFD2L;CANX;MCM4;HPRT1;GAPDH;MCM2;IDI1;NUP205;PSMD12;PSMD14;INSIG1;RPN1;USO1;GMPS;PIK3R3;STC1;AK4;SLC1A4;HMGCR;ADIPOR2;ACACA;UNG;HSP90B1;AURKA;HSPD1;SLC9A3R1;STIP1;LDHA;EBP;PRDX1;SSR1;SC5D;LTA4H;LDLR;BUB1;HSPA9;XBP1;EGLN3;SDF2L1;RRM2;GOT1;HSPA4;TXNRD…
Estrogen Response Early	79/200	2.49255e-14	2.49255e-13	0	0	3.24909	101.771	RET;SCARB1;WWC1;SLC2A1;ABAT;CELSR2;TSKU;AFF1;FAM102A;DEPTOR;CCND1;MYB;SLC39A6;ANXA9;RRP12;MYBL1;SYBU;MSMB;MREG;CISH;ITPK1;KRT8;KAZN;GFRA1;NAV2;IL17RB;OVOL2;AR;ELF3;RARA;TFF1;MAPT;FKBP4;IL6ST;SLC27A2;CD44;FKBP5;SLC26A2;SLC22A5;MINDY1;PEX11A;ISG20L2;ASB13;SLC1A4;TOB1;THSD4;AKAP1;SEC14L2;UGCG;SLC9A3R1;STC2;P2RY2;NRIP1;LRIG1;RBBP8;PMAIP1;SFN;FLNB;HES1;CA12;XBP1;TFAP2C;KDM4B;SLC16A1;WFS1;SIAH2;ABCA3;T…
Estrogen Response Late	79/200	2.49255e-14	2.49255e-13	0	0	3.24909	101.771	RET;TOP2A;SCARB1;MOCS2;CELSR2;AFF1;SERPINA5;CDC20;FAM102A;CCND1;CDH1;CA2;MYB;ANXA9;UNC13B;CISH;DCXR;METTL3;ITPK1;SORD;CACNA2D2;EMP2;LSR;PRLR;IL17RB;OVOL2;ALDH3A2;UGDH;RABEP1;TFF1;HPRT1;KIF20A;MAPT;PKP3;FKBP4;IL6ST;SLC27A2;CD44;LLGL2;FKBP5;SLC26A2;SLC22A5;RNASEH2A;PTGER3;SLC1A4;TOB1;SCUBE2;SLC9A3R1;PRKAR2B;PERP;NRIP1;RBBP8;SFN;FLNB;MEST;CA12;GINS2;XBP1;STIL;TFAP2C;SLC16A1;HOMER2;WFS1;SIAH2;ABCA3;T…
Myc Targets V1	77/200	2.58001e-13	2.15001e-12	0	0	3.11309	90.2353	YWHAE;EIF4A1;HSP90AB1;MCM7;HNRNPU;HNRNPR;UBE2L3;CDC20;FBL;XPO1;RUVBL2;DHX15;SNRPD3;MRPL9;KPNA2;CCT3;RFC4;NCBP1;EIF1AX;MRPS18B;ILF2;RAD23B;NME1;CCNA2;CLNS1A;CANX;VDAC3;SRSF3;MCM4;VDAC1;ERH;SNRPA1;HPRT1;MCM6;SNRPA;KPNB1;MCM2;PRPS2;PCNA;PSMD14;GLO1;SRSF1;NOLC1;TYMS;GSPT1;HSPD1;LDHA;CDC45;PCBP1;FAM120A;USP1;EIF4H;BUB3;HNRNPA1;CCT5;XRCC6;NPM1;DUT;HNRNPA3;RRM1;CBX3;PTGES3;CNBP;GOT2;NAP1L1;PA2G4;HSPE1;S…
Mitotic Spindle	72/199	4.70545e-11	3.36104e-10	0	0	2.81433	66.9238	TOP2A;YWHAE;KIF11;WASL;SMC3;SMC4;KIF15;LMNB1;PCM1;PPP4R2;KIF5B;NUSAP1;TLK1;NEK2;KNTC1;FBXO5;DLGAP5;CDK5RAP2;ARHGEF11;RFC1;SHROOM2;CSNK1D;KIF23;KIF22;SHROOM1;SMC1A;DYNLL2;CKAP5;CD2AP;LATS1;CTTN;ESPL1;INCENP;ARHGEF3;GEMIN4;BIRC5;KIF2C;ARHGEF2;KIF20B;EZR;KPTN;RAPGEF6;ARL8A;PIF1;STAU1;EPB41;TTK;AURKA;CDC42;CCNB2;BCL2L11;RACGAP1;KIF3B;FLNB;ECT2;PDLIM5;BUB1;ARFGEF1;CDC42BPA;LRPPRC;NDC80;NET1;ANLN;TPX2;…
Androgen Response	37/100	1.20919e-06	7.55742e-06	0	0	2.89625	39.463	SRP19;IDI1;SLC26A2;INSIG1;STK39;UAP1;HMGCR;NDRG1;ELK4;CCND1;ZMIZ1;MAP7;PTK2B;RRP12;PDLIM5;NKX3-1;TPD52;RAB4A;XRCC6;HMGCS1;HOMER2;GSR;KRT8;ZBTB10;SORD;DHCR24;ACSL3;PA2G4;AZGP1;KRT19;APPBP2;VAPA;SCD;SMS;GPD1L;BMPR1B;FKBP5
Adipogenesis	56/200	6.20028e-05	0.00034446	0	0	1.91926	18.5945	SLC25A1;SCARB1;ORM1;SLC27A1;MTCH2;GHITM;COX6A1;GPHN;SCP2;AIFM1;CPT2;DBT;PIM3;PHYH;CMBL;ACLY;ACOX1;GPD2;CMPK1;SLC25A10;RTN3;PPP1R15B;ECHS1;RETSAT;PTGER3;ATL2;BAZ2A;UQCR10;TANK;ADIPOR2;TOB1;AGPAT3;BCL2L13;GRPEL1;G3BP2;UBQLN1;DRAM2;RREB1;SLC19A1;MAP4K3;PTCD3;CDKN2C;NDUFA5;EPHX2;RMDN3;IMMT;COQ5;SOD1;QDPR;UQCRQ;LPCAT3;CCNG2;PDCD4;ACO2;REEP6;CRAT
Protein Secretion	32/96	6.94375e-05	0.000347187	0	0	2.4619	23.5729	COPB2;ARF1;TSG101;VPS4B;USO1;ICA1;ATP1A1;RAB22A;LAMP2;TMED2;ATP7A;RAB2A;TPD52;ARFGEF1;ARFGEF2;BNIP3;COG2;OCRL;AP2B1;SCAMP1;ARFGAP3;SCAMP3;SOD1;TOM1L1;KRT18;RAB14;GNAS;YIPF6;ANP32E;VPS45;VAMP4;RAB5A
Glycolysis	55/200	0.00012105	0.000550228	0	0	1.87132	16.878	ERO1A;XYLT2;ENO2;HK2;FAM162A;STMN1;SOX9;COG2;PHKA2;CLDN3;ELF3;DDIT4;DEPDC1;SLC25A10;KIF20A;FKBP4;ALDH7A1;CD44;GNE;ALDH9A1;COPB2;PRPS1;PAXIP1;RPE;STC1;AK4;HMMR;ARPP19;CENPA;AURKA;LDHC;LDHA;STC2;GPC3;GPC4;NDUFV3;EGLN3;SLC35A3;GOT1;BIK;AGL;TPBG;GFPT1;GOT2;ECD;B3GAT1;SPAG4;VEGFA;SOD1;PC;P4HA1;NASP;P4HA2;CDK1;PFKP
Pperoxisome	33/104	0.000158272	0.000659466	0	0	2.28824	20.0249	TOP2A;IDI1;ABCD3;RETSAT;CRABP2;CTBP1;PEX11A;VPS4B;ECI2;PEX11B;CRABP1;HSD17B4;ABCB9;SCP2;PRDX1;LONP2;ABCC8;EPHX2;ABCC5;CNBP;IDH2;DHCR24;PEX13;SOD1;GNPAT;CDK7;MSH2;ACOX1;SLC25A19;PEX5;SLC27A2;CRAT;ALDH9A1
Oxidative Phosphorylation	53/200	0.000429449	0.00165173	0	0	1.77745	13.7806	GPI;ECI1;HCCS;COX6A1;COX7C;MRPL35;TOMM22;AIFM1;OPA1;NNT;TIMM17A;ATP6V1E1;PDHX;PHYH;ATP1B1;SUPV3L1;AFG3L2;VDAC3;NDUFS2;VDAC1;NDUFS1;SLC25A12;FH;ECHS1;OAT;MAOB;RETSAT;ABCB7;COX17;NDUFB1;UQCR10;MRPS30;LDHA;ATP5F1A;RHOT1;GRPEL1;MFN2;ATP5ME;HSPA9;ATP5PD;PDHA1;NDUFA5;IDH2;GOT2;NDUFA1;IMMT;COX6C;ACADSB;LRPPRC;GLUD1;ALDH6A1;UQCRQ;ACO2
Fatty Acid Metabolism	43/158	0.000794628	0.00283796	0	0	1.84143	13.1435	IDI1;FH;SLC22A5;ECHS1;RETSAT;ECI1;ECI2;HSD17B4;HCCS;ENO2;HSD17B7;ADIPOR2;BPHL;ACAT2;ALAD;LDHA;CPT2;CA2;PCBD1;D2HGDH;NBN;ACSS1;GLUL;CBR3;HSP90AA1;HSDL2;PDHA1;HMGCS1;NCAPH2;CCDC58;EPHX1;DHCR24;ALDH3A2;UGDH;ACOX1;GPD2;FASN;SMS;ACO2;REEP6;BMPR1B;CRAT;ALDH9A1
Myc Targets V2	20/58	0.000936689	0.0031223	0	0	2.58631	18.0348	NPM1;CBX3;PRMT3;SORD;NOLC1;TMEM97;PA2G4;HSPE1;RABEPK;WDR43;HK2;HSPD1;UNG;SUPV3L1;LAS1L;MCM4;MPHOSPH10;RRP12;DCTPP1;SLC19A1
UV Response Up	42/158	0.00149834	0.0046823	0	0	1.78246	11.5921	RET;FEN1;BTG2;TFRC;RPN1;AMD1;HNRNPU;CTSV;ENO2;CLCN2;CYB5R1;STIP1;DNAJB1;BCL2L11;GRPEL1;CA2;EPCAM;POLR2H;PRKACA;MARK2;RFC4;CHKA;PARP2;PLCL1;PRKCD;EPHX1;GGH;HSPA2;MAPK8IP2;RHOB;SLC6A8;EIF2S3;COL2A1;NAT1;CCNE1;LHX2;PRPF3;CDK2;TMBIM6;NPTXR;IL6ST;FKBP4
DNA Repair	37/150	0.0101406	0.0298253	0	0	1.60984	7.39111	FEN1;TSG101;PCNA;ARL6IP1;CETN2;COX17;TYMS;POLD3;MRPL40;MPC2;POLD1;PDE4B;TMED2;NELFCD;POLR2H;STX3;POLR2K;RFC5;RFC3;DUT;RFC4;RFC2;RPA2;SMAD5;GTF2H5;RBX1;NME1;DDB1;NUDT9;RAD52;POLA1;BCAM;POLA2;IMPDH2;POLR1C;HPRT1;TP53
Bile Acid Metabolism	27/112	0.0331662	0.0921285	0	0	1.55973	5.31278	IDI1;ABCD3;RETSAT;PEX11A;HSD17B4;SCP2;SLC22A18;LONP2;NUDT12;ABCA2;PHYH;PEX19;PNPLA8;ABCA3;EPHX2;IDH2;DHCR24;PEX1;PEX13;SOD1;GNPAT;AR;PEX7;EFHC1;GCLM;SLC27A2;ALDH9A1
Unfolded Protein Response	27/113	0.0367605	0.0967383	0	0	1.5415	5.09208	EIF4A2;ERO1A;EIF4A1;EIF4A3;PARN;NOLC1;SLC1A4;SDAD1;HSP90B1;KIF5B;STC2;SSR1;MTREX;EXOSC2;HSPA9;XBP1;NOP14;NPM1;NFYA;WFS1;EIF2AK3;VEGFA;CNOT6;DNAJA4;DDIT4;GEMIN4;ALDH18A1
UV Response Dn	33/144	0.0396864	0.0992161	0	0	1.46011	4.71141	CDKN1B;YTHDC1;INSIG1;GCNT1;ICA1;PIK3R3;ATP2C1;KALRN;SLC7A1;SCAF8;ZMIZ1;PRKAR2B;SLC22A18;ERBB2;SPOP;PDLIM5;LDLR;CAP2;PIAS3;ABCC1;MIOS;SFMBT1;NEK7;DYRK1A;ATP2B4;SYNJ2;CDC42BPA;VAV2;DDAH1;BHLHE40;KCNMA1;PMP22;AGGF1
heme Metabolism	43/200	0.0552857	0.131633	0	0	1.34538	3.89521	BTG2;TFRC;IGSF3;EPB41;GDE1;GMPS;SLC2A1;SLC7A11;ADIPOR1;RAP1GAP;ADD1;CCDC28A;ALAD;SELENBP1;NNT;CA2;LAMP2;E2F2;DCAF10;BTRC;BNIP3L;EIF2AK1;GLRX5;SLC11A2;MOCOS;NEK7;MBOAT2;VEZF1;TENT5C;KLF3;EPOR;SLC25A38;MINPP1;BCAM;ALDH6A1;SLC6A8;PC;TFDP2;P4HA2;TCEA1;ATG4A;GCLM;OSBP2
PI3K/AKT/mTOR Signaling	24/105	0.0727248	0.165284	0	0	1.45395	3.8109	VAV3;GSK3B;ARF1;CDKN1B;PRKAA2;CAB39L;SLC2A1;PIK3R3;PTPN11;ACACA;HSP90B1;MAPK9;PIKFYVE;RIT1;CDK2;MKNK2;UBE2N;CDK1;E2F1;THEM4;SFN;RAF1;PDK1;PAK4
Hypoxia	42/200	0.0783036	0.170225	0	0	1.30531	3.32483	ERO1A;SLC25A1;GPI;SCARB1;KDM3A;CDKN1B;SDC4;SLC2A1;STC1;ADM;AK4;ENO2;NDRG1;HK2;HK1;LDHC;SELENBP1;LDHA;FAM162A;STC2;GPC3;GPC4;ATP7A;B4GALNT2;PDK1;CA12;TPD52;BNIP3L;MAP3K1;PKLR;SIAH2;TPBG;VEGFA;P4HA1;ILVBL;P4HA2;CCNG2;DDIT4;BHLHE40;GAPDH;FBP1;PFKP
Spermatogenesis	29/135	0.101017	0.210453	0	0	1.34246	3.07754	MAST2;PEBP1;TTK;SPATA6;GMCL1;NCAPH;PCSK4;AURKA;LDHC;CCNB2;MAP7;NEK2;TNNI3;BUB1;RFC4;PARP2;STRBP;HSPA2;SIRT1;MLF1;TSN;MTOR;IFT88;DBF4;VDAC3;CDK1;KIF2C;CNIH2;EZH2
Cholesterol Homeostasis	17/74	0.112618	0.220728	0	0	1.4626	3.19395	IDI1;ABCA2;HMGCS1;CHKA;TMEM97;HMGCR;HSD17B7;ACAT2;TM7SF2;SQLE;EBP;SCD;FASN;SC5D;MAL2;LDLR;CPEB2
Reactive Oxygen Species Pathway	12/49	0.114778	0.220728	0	0	1.59005	3.44207	CDKN2D;ABCC1;EGLN2;PRDX1;TXNRD1;GSR;NDUFS2;OXSR1;GCLM;PFKP;SOD1;LAMTOR5
Apoptosis	32/161	0.186791	0.341833	0	0	1.21661	2.04119	TOP2A;BTG2;CDKN1B;RETSAT;PSEN2;HMGB2;BRCA1;ENO2;ADD1;EBP;PAK1;BCL2L11;CASP8;CCND1;ERBB3;ERBB2;PMAIP1;SC5D;BNIP3L;CREBBP;BIK;GSR;PTK2;RHOB;SOD1;WEE1;KRT18;CDK2;RARA;PDCD4;CD44;DAP3
p53 Pathway	39/200	0.191427	0.341833	0	0	1.18821	1.9644	CYFIP2;BTG2;CSRNP2;PCNA;RETSAT;PVT1;CCP110;ABAT;SLC7A11;TM7SF3;RCHY1;ACVR1B;NDRG1;TOB1;RAB40C;FAM162A;PERP;MKNK2;KIF13B;SFN;ZNF365;IP6K2;HEXIM1;FUCA1;DCXR;ABCC5;EPHX1;WWP1;BAIAP2;ALOX15B;MAPKAPK3;TRAF4;SP1;DDIT4;NINJ1;MDM2;COQ8A;FGF13;TP53
Xenobiotic Metabolism	38/200	0.245427	0.42315	0	0	1.15018	1.61572	CYFIP2;AHCY;RETSAT;SAR1B;LEAP2;ABHD6;SPINT2;TMEM97;ARPP19;BPHL;RAP1GAP;PGRMC1;TKFC;CA2;PDLIM5;HGFAC;MCCC2;CYP2J2;MPP2;ENTPD5;GSS;PTGES3;DCXR;GSR;EPHX1;ESR1;UGDH;PC;MTHFD1;ACOX1;NINJ1;TMBIM6;HPRT1;ACO2;GART;FBP1;CFB;ALDH9A1
Angiogenesis	7/36	0.411839	0.686398	0	0	1.18222	1.04878	SPP1;STC1;PTK2;TNFRSF21;SERPINA5;VEGFA;VAV2
Hedgehog Signaling	6/36	0.587672	0.947859	0	0	0.979209	0.520533	TLE3;ADGRG1;TLE1;NF1;AMOT;VEGFA
Apical Surface	7/44	0.635865	0.988574	0	0	0.926161	0.419337	CRYBG1;SCUBE1;NCOA6;SHROOM2;BRCA1;GATA3;ADIPOR2
Notch Signaling	5/32	0.652459	0.988574	0	0	0.906571	0.387112	CCND1;PSEN2;ARRB1;HES1;RBX1
Wnt-beta Catenin Signaling	6/42	0.739352	0.999995	0	0	0.815712	0.246329	NCSTN;PSEN2;FZD8;CSNK1E;SKP2;TP53
IL-2/STAT5 Signaling	29/199	0.840662	0.999995	0	0	0.833818	0.144722	ECM1;AHCY;LCLAT1;NDRG1;HK2;SPRED2;CA2;SPP1;LRIG1;ENPP1;DENND5A;XBP1;POU2F1;CISH;RHOH;CDC6;RHOB;HIPK2;TTC39B;UCK2;P4HA1;CCNE1;SNX14;BHLHE40;ETFBKMT;GALM;IRF6;CD44;TNFRSF21
TGF-beta Signaling	6/54	0.914553	0.999995	0	0	0.611341	0.0546049	TGIF1;PPM1A;CDH1;HDAC1;TRIM33;HIPK2
Pancreas Beta Cells	4/40	0.92582	0.999995	0	0	0.543487	0.0418897	PKLR;ABCC8;SYT13;SRP9
TNF-alpha Signaling via NF-kB	26/200	0.948583	0.999995	0	0	0.729547	0.0385096	BTG2;SDC4;LITAF;TANK;SNN;CCND1;SLC16A6;PDE4B;DENND5A;HES1;PDLIM5;LDLR;DUSP4;KDM6B;TGIF1;ZBTB10;RHOB;VEGFA;NR4A2;NINJ1;BHLHE40;REL;TRIB1;IL6ST;CD44;B4GALT5
KRAS Signaling Up	26/200	0.948583	0.999995	0	0	0.729547	0.0385096	ERO1A;PIGR;PTPRR;CAB39L;TOR1AIP2;KIF5C;CA2;FBXO4;MAP7;SPP1;SOX9;KCNN4;PRELID3B;MPZL2;ST6GAL1;MAP3K1;GALNT3;FUCA1;DUSP6;GADD45G;ANO1;TSPAN13;STRN;TRIB1;AVL9;CFB
Apical Junction	24/200	0.979517	0.999995	0	0	0.665299	0.0137686	GAMT;GRB7;INSIG1;SHROOM2;PIK3R3;ATP1A3;WASL;PIK3CB;TUBG1;MPP5;BAIAP2;ALOX15B;PTK2;VAV2;MAPK13;NFASC;CDH1;CTNNA1;NF1;EVL;AMH;NECTIN4;CRAT;MPZL2
KRAS Signaling Dn	23/200	0.987892	0.999995	0	0	0.633749	0.00772034	GAMT;BARD1;TFAP2B;BTG2;DTNB;GP2;CELSR2;TENT5C;NR4A2;SNN;MFSD6;AKR1B10;COL2A1;CAPN9;YPEL1;SIDT1;PDE6B;TNNI3;COQ8A;RGS11;SLC38A3;BMPR1B;SLC25A23
IL-6/JAK/STAT3 Signaling	7/87	0.994866	0.999995	0	0	0.427238	0.00219907	STAT3;PTPN11;IL6ST;ACVR1B;IL17RB;TNFRSF21;CD44
Myogenesis	21/200	0.996328	0.999995	0	0	0.571766	0.00210321	EIF4A2;VIPR1;CTF1;DAPK2;AGL;PSEN2;PDE4DIP;NAV2;MYLPF;REEP1;RIT1;SLC6A8;PC;ERBB3;MB;SCD;STC2;BHLHE40;CRAT;PVALB;EPHB3
Interferon Alpha Response	7/97	0.998512	0.999995	0	0	0.379537	0.000565006	CASP8;SP110;DHX58;GMPR;EIF2AK2;ADAR;PARP9
Coagulation	11/138	0.999311	0.999995	0	0	0.422209	0.000291124	RABIF;WDR1;MMP1;TMPRSS6;LAMP2;HPN;RGN;LTA4H;CTSV;CFB;DUSP6
Complement	18/200	0.999583	0.999995	0	0	0.481491	0.000200841	USP14;TMPRSS6;PRKCD;GATA3;CTSV;RNF4;MT3;DUSP6;VCPIP1;RABIF;CA2;GPD2;LAMP2;LTA4H;CD46;RAF1;CFB;HSPA1A
Inflammatory Response	18/200	0.999583	0.999995	0	0	0.481491	0.000200841	BTG2;SLC31A1;TPBG;SLC11A2;HPN;SLC1A2;EIF2AK2;ADM;ACVR1B;ATP2C1;SLC7A1;RNF144B;P2RY2;GPC3;PDE4B;ITGB8;RAF1;LDLR
Epithelial Mesenchymal Transition	16/200	0.999924	0.999995	0	0	0.423037	3.21767e-05	ECM1;COPA;SDC4;MCM7;MMP1;FUCA1;FZD8;ENO2;RHOB;VEGFA;SLC6A8;SPP1;PMP22;MEST;CD44;CAP2
Interferon Gamma Response	12/200	0.999994	0.999995	0	0	0.310084	1.75741e-06	RNF213;CASP8;AUTS2;SP110;DHX58;STAT3;PDE4B;EIF2AK2;ADAR;RAPGEF6;CFB;PFKP
Allograft Rejection	10/200	0.999995	0.999995	0	0	0.255501	1.23293e-06	IKBKB;TPD52;MRPL3;NPM1;GCNT1;UBE2N;BRCA1;RPL9;EIF4G3;NME1

## Sheet: Cluster3_neg
Term	Overlap	P-value	Adjusted P-value	Old P-value	Old Adjusted P-value	Odds Ratio	Combined Score	Genes
Epithelial Mesenchymal Transition	142/200	6.98843e-75	3.49422e-73	0	0	15.4792	2643.07	SPARC;COL16A1;SERPINE2;WIPF1;SERPINE1;COL12A1;PLOD2;FGF2;SAT1;LOXL1;MYLK;LOXL2;COMP;RGS4;CDH6;GJA1;EFEMP2;LGALS1;CDH2;BASP1;ANPEP;DPYSL3;PDGFRB;POSTN;TPM4;IGFBP4;IGFBP3;TPM2;TPM1;P3H1;PCOLCE;GEM;SFRP4;SFRP1;COL4A2;LOX;COL4A1;ADAM12;COL8A2;MYL9;MXRA5;SCG2;NNMT;NTM;HTRA1;FBLN1;THY1;NID2;FBLN2;FBLN5;CALD1;SERPINH1;VCAM1;TGFB1;GADD45B;CADM1;FN1;INHBA;COL1A1;DAB2;IL6;COL1A2;BMP1;CXCL12;COL5A1;COL5A3;C…
Allograft Rejection	110/200	6.92422e-42	1.73106e-40	0	0	7.62281	722.44	CD86;SPI1;GPR65;NCF4;PRF1;UBE2D1;CXCL13;ETS1;ICAM1;CCND2;IL18RAP;SIT1;HLA-DOA;B2M;HLA-DOB;CD96;RPS9;IL4R;PRKCB;F2R;HLA-A;HLA-E;CD8B;CD8A;IGSF6;CD1D;THY1;CFP;C2;CD79A;SOCS1;ST8SIA4;HLA-DQA1;LYN;CCR1;TGFB2;FYB1;TGFB1;LIF;LY86;INHBA;IL6;PTPRC;CD28;HLA-DRA;KLRD1;ITK;CD40;CXCL9;ITGB2;CD3G;FASLG;CD3E;ITGAL;CD3D;STAB1;TIMP1;CCR5;JAK2;CCR2;MAP4K1;SRGN;IL16;MMP9;TLR1;FGR;ZAP70;LCK;IRF4;HCLS1;IRF8;LCP2;CD4…
Inflammatory Response	99/200	1.04445e-32	1.74075e-31	0	0	6.08494	448.09	IFITM1;CD82;SERPINE1;AHR;SLC4A4;ICAM1;IL18RAP;RGS1;MYC;LAMP3;CCRL2;C3AR1;CMKLR1;IL15RA;IL4R;IL1R1;CYBB;APLNR;LY6E;CALCRL;EBI3;C5AR1;FPR1;RASGRP1;PIK3R5;HRH1;CD14;SLAMF1;LYN;ABCA1;MSR1;LIF;INHBA;SELE;CXCL10;PTPRE;CXCL11;IL6;SELL;GPR183;IL7R;CD40;CDKN1A;CXCL9;CXCL8;TNFAIP6;CX3CL1;GPR132;STAB1;OLR1;CCR7;TIMP1;SCARF1;EDN1;PTGIR;SPHK1;RHOG;PLAUR;TACR1;EMP3;TNFRSF1B;F3;TLR1;MMP14;LCK;IRF1;LTA;CD48;LCP2…
TNF-alpha Signaling via NF-kB	98/200	6.31657e-32	7.89572e-31	0	0	5.9619	428.3	CD83;SERPINE1;RNF19B;IRS2;SAT1;ICAM1;IFIT2;ZFP36;PLAU;MYC;CCRL2;PHLDA2;JUNB;IER3;IL15RA;GEM;ATF3;FUT4;SOCS3;MSC;ABCA1;EGR1;EGR2;EGR3;JAG1;GADD45B;GFPT2;LIF;INHBA;FOSL2;NFKB2;FOSL1;EHD1;RCAN1;CXCL10;PTPRE;IL6;CXCL11;BMP2;NR4A3;BCL6;GPR183;IL7R;CDKN1A;TNFAIP8;BTG1;TNFAIP6;PLEK;TNFAIP3;CXCL1;SLC2A3;CXCL3;AREG;CXCL2;KYNU;OLR1;KLF10;DUSP2;EDN1;TSC22D1;DUSP1;SPHK1;PLAUR;FOS;F3;TUBB2A;IRF1;SGK1;BIRC2;HB…
Interferon Gamma Response	95/200	1.23741e-29	1.23741e-28	0	0	5.60716	373.223	CD86;CD40;CDKN1A;SAMD9L;CXCL9;CIITA;BTG1;TNFAIP6;TNFAIP3;IFI30;IFIT3;IFIT2;ICAM1;IL18BP;OASL;CASP7;PNP;CASP4;EPSTI1;PIM1;CASP1;CD38;ITGB7;UPP1;JAK2;B2M;CMKLR1;ZBP1;IL15RA;IL4R;RSAD2;HLA-A;ARL4A;LATS2;IFI27;BANK1;IRF4;IRF1;PELI1;SERPING1;TXNIP;IRF8;XCL1;LCP2;IRF5;VAMP5;IDO1;LY6E;CD274;CFH;C1S;C1R;MVP;FGL2;FPR1;NLRC5;CSF2RB;PTGS2;SAMHD1;PSMB10;SOCS3;HLA-DMA;SOCS1;CCL5;ST8SIA4;STAT4;SLAMF7;CCL2;FCGR…
KRAS Signaling Up	91/200	1.05993e-26	8.83275e-26	0	0	5.16524	308.928	NRP1;SPON1;ADAMDEC1;PLVAP;FLT4;ITGB2;F13A1;TNFAIP3;PLAT;IKZF1;PRDM1;ETS1;AKAP12;TMEM100;CCND2;ADGRA2;PLAU;C3AR1;CD37;EPHB2;CMKLR1;MAP4K1;GUCY1A1;FCER1G;MMD;IGFBP3;PLAUR;ETV1;PDCD1LG2;NGF;TNFRSF1B;MMP9;ETV5;LAT2;CLEC4A;MMP11;RBP4;GPRC5B;SLPI;ALDH1A2;MALL;SCG5;PECAM1;SPARCL1;IRF8;ANGPTL4;LCP1;DOCK2;TRIB2;HBEGF;ENG;BIRC3;PPP1R15A;GYPC;CFH;SATB1;RGS16;LY96;RETN;PTGS2;TFPI;IL2RG;CSF2RA;HSD11B1;PCSK1N;…
Complement	86/200	3.10542e-23	2.21815e-22	0	0	4.65751	241.382	FCN1;CDA;CPM;DOCK4;SERPINA1;ITGAM;CPQ;SERPINE1;PLEK;TNFAIP3;CBLB;PLAT;CXCL1;PIK3CG;DOCK10;LGALS3;CASP7;CTSL;CASP10;KYNU;CASP4;TIMP2;PIM1;CASP1;OLR1;TIMP1;CD36;JAK2;CTSD;CTSC;CTSB;FCER1G;ANXA5;RHOG;PLAUR;F3;F5;MMP14;MMP13;ZEB1;COL4A2;LCK;IRF1;SERPING1;LCP2;ZFPM2;S100A9;C1QA;CEBPB;CFH;C1S;LRP1;C1R;NOTCH4;WAS;PRCP;PLA2G7;RASGRP1;C2;PIK3R5;GNAI2;C3;DPP4;GNG2;SPOCK2;CCL5;CD59;FYN;RCE1;SH2B3;CD55;LYN;A…
IL-2/STAT5 Signaling	74/199	5.7322e-16	3.58262e-15	0	0	3.63678	127.634	CDKN1C;CD86;NRP1;RNH1;CD83;GUCY1B1;CD81;GPR65;CTSZ;SLC2A3;PTH1R;AHR;IGF1R;SHE;PNP;CCND2;GLIPR2;MYC;NFKBIZ;PIM1;CTLA4;TNFRSF8;SLC39A8;ITGAV;TNFRSF4;EOMES;BATF3;IL4R;GSTO1;IL1R2;FLT3LG;TNFRSF1B;ADAM19;ARL4A;IRF4;IL3RA;COL6A1;IRF8;TLR7;CD48;PLIN2;LTB;SMPDL3A;PLPP1;PLEC;PTGER2;RGS16;ODC1;FGL2;CAPG;CST7;CD79B;SOCS2;NT5E;SOCS1;NFIL3;PLAGL1;LRRC8C;ICOS;GBP4;PRNP;GADD45B;IL10RA;LIF;HOPX;SELP;CXCL10;MYO1E…
Apical Junction	70/200	1.167e-13	6.48334e-13	0	0	3.30215	98.3353	CD86;ITGB1;COL16A1;IRS1;ICAM2;LAMC2;CX3CL1;ACTG2;ICAM1;TIAL1;CDH6;CALB2;SGCE;TRO;ADAMTS5;MDK;AKT3;SIRPA;CD34;SYK;VWF;ACTN1;MMP2;MMP9;CLDN11;CLDN5;VCAN;CDH11;FSCN1;CERCAM;PECAM1;MYL9;VCL;SKAP2;ARHGEF6;COL17A1;CD274;NEXN;PARD6G;NRXN2;THY1;GNAI1;EGFR;GNAI2;CNN2;RRAS;EPB41L2;ADAM23;TSPAN4;FLNC;SLIT2;CD99;JAM3;CD276;VASP;CADM3;FYB1;VCAM1;NEGR1;LAYN;MSN;MAPK11;PTPRC;BMP1;CD209;ZYX;CNTN1;TGFBI;NECTIN3;F…
Coagulation	54/138	4.47041e-13	2.23521e-12	0	0	3.93036	111.764	SPARC;SERPINA1;CPQ;PROS1;SERPINE1;PLEK;PLAT;COMP;PLAU;CTSK;CAPN5;OLR1;TIMP3;TIMP1;CTSB;ANXA1;MMP7;VWF;MMP2;MMP3;MMP9;F3;MMP11;MMP14;PECAM1;SERPING1;ISCU;CFD;C1QA;CFH;C1S;LRP1;C1R;CFI;HTRA1;CRIP2;KLK8;THBS1;C2;C3;DPP4;FYN;A2M;GSN;F10;FN1;KLF7;PROC;BMP1;APOC2;APOC1;F2RL2;LGMN;FBN1
IL-6/JAK/STAT3 Signaling	40/87	1.04262e-12	4.73918e-12	0	0	5.18858	143.149	ACVRL1;CXCL9;EBI3;CXCL1;CSF2RB;CXCL13;CXCL3;IL2RG;CSF2RA;PIK3R5;SOCS3;SOCS1;PDGFC;LEPR;PIM1;CD38;CD36;BAK1;CD14;A2M;IL12RB1;CCR1;IL15RA;IL4R;TGFB1;TNFRSF12A;IL1R1;IL1R2;STAT2;PLA2G2A;TNFRSF1B;CXCL10;IL6;CXCL11;IRF1;IL3RA;FAS;LTB;IL18R1;TLR2
Apoptosis	58/161	3.71564e-12	1.54818e-11	0	0	3.44388	90.6376	CDKN1A;PRF1;PLAT;FASLG;SAT1;LGALS3;CASP7;CCND2;CASP4;PEA15;TIMP2;CASP1;TIMP3;CD38;TIMP1;NEFH;IER3;PDGFRB;ANXA1;TNFRSF12A;GPX3;HGF;MMP2;F2R;BGN;DCN;FEZ1;IRF1;DPYD;TXNIP;PLCB2;ATF3;BIRC3;GUCY2D;ROCK1;SATB1;LEF1;GNA15;ANKH;IGFBP6;CD14;TGFB2;EGR3;GSN;GADD45B;GCH1;LUM;MGMT;CAV1;SOD2;SMAD7;ISG20;CD2;BMP2;IL6;BAX;FAS;CD69
Myogenesis	64/200	1.09281e-10	4.20312e-10	0	0	2.87867	66.0284	RYR1;ITGB1;CDKN1A;SPARC;ITGB5;HSPB8;FHL1;HSPB2;LSP1;FGF2;MYLK;SGCD;SGCA;GJA5;CD36;MEF2C;PTGIS;GPX3;SPHK1;TPM2;IGFBP3;FST;MRAS;COL4A2;BIN1;COL6A2;MYL3;TNNT3;ADAM12;APLNR;COL6A3;ITGA7;KIFC3;CRYAB;HBEGF;CFD;TAGLN;COL15A1;LAMA2;AEBP1;CACNA1H;ABLIM1;EFS;APOD;DMD;IGFBP7;MYH11;CKB;PDLIM7;WWTR1;PRNP;GSN;TGFB1;GADD45B;IGF1;SOD3;COL1A1;GNAO1;COL3A1;DES;PKIA;FXYD1;FKBP1B;SSPN
UV Response Dn	51/144	1.48691e-10	5.3104e-10	0	0	3.34742	75.7492	NRP1;IRS1;CELF2;SERPINE1;PTPRM;PTPN21;PIK3CD;LAMC1;RND3;IGF1R;SYNE1;RGS4;GJA1;EFEMP1;MYC;AKT3;PDGFRB;ANXA2;DUSP1;PRKCA;F3;TGFBR2;MMP16;MAP1B;KIT;AMPH;PPARG;MET;MGLL;PTGFR;SDC2;COL11A1;CACNA1A;TFPI;ADD3;FBLN5;GRK5;FYN;MGMT;CAV1;SMAD7;COL1A1;DAB2;COL3A1;COL1A2;NFIB;DLC1;COL5A2;ID1;SNAI2;ADGRL2
Hypoxia	59/200	1.75082e-08	5.83608e-08	0	0	2.55433	45.6218	CDKN1C;SRPX;CDKN1A;TES;BTG1;SERPINE1;HEXA;TNFAIP3;IRS2;SLC2A3;SLC2A5;ETS1;AKAP12;ZFP36;CSRP2;PIM1;IER3;EDN2;ANXA2;DUSP1;IGFBP3;BGN;PLAUR;PRKCA;FOS;F3;PGF;DCN;LOX;PKP1;ALDOC;PLIN2;S100A4;ANGPTL4;ATF3;CHST2;CHST3;TMEM45A;PPP1R15A;LXN;SDC2;EGFR;PLAC8;NFIL3;HAS1;CAVIN1;TGFB3;CAVIN3;CAV1;PNRC1;FOSL2;ISG20;KLF7;IL6;NAGK;COL5A1;ACKR3;TGFBI;PAM
Interferon Alpha Response	34/97	2.18772e-07	6.83661e-07	0	0	3.28013	50.3015	IFITM1;SAMD9L;C1S;TMEM140;IFI30;IFIT3;IFIT2;OASL;LAMP3;CCRL2;EPSTI1;CASP1;B2M;GBP4;CD74;IL4R;RSAD2;STAT2;HLA-C;ISG15;TENT5A;PSMB9;ISG20;PROCR;CXCL10;CXCL11;IFI27;SELL;LPAR6;IRF1;TXNIP;NCOA7;CD47;LY6E
p53 Pathway	55/200	6.64748e-07	1.95514e-06	0	0	2.31161	32.8799	CDKN1A;BTG1;CD82;CD81;DGKA;RNF19B;IFI30;SAT1;CCND2;GM2A;CASP1;UPP1;CTSD;IER3;RPS12;PHLDA3;TSC22D1;SPHK1;F2R;FOS;PROCR;RAP2B;TXNIP;TAX1BP3;S100A4;ATF3;ISCU;HBEGF;PPP1R15A;RRAD;RGS16;PDGFA;KLK8;ZFP36L1;LDHB;SOCS1;DRAM1;IRAK1;ZMAT3;CLCA2;BAK1;PLK3;CDKN2B;TGFB1;CDKN2A;LIF;KLF4;PTPN14;PTPRE;BMP2;KRT17;SDC1;FAS;BAX;ADA
Angiogenesis	17/36	2.19813e-06	6.10591e-06	0	0	5.41934	70.6027	NRP1;POSTN;JAG1;KCNJ8;LUM;PDGFA;FSTL1;VCAN;COL3A1;CCND2;COL5A2;SLCO2A1;OLR1;ITGAV;S100A4;MSX1;TIMP1
TGF-beta Signaling	20/54	2.6515e-05	6.97764e-05	0	0	3.56355	37.552	CDKN1C;KLF10;PPP1R15A;SMAD1;WWTR1;TGFB1;SERPINE1;UBE2D3;LTBP2;THBS1;TGFBR1;SMAD7;SKI;BMP2;RAB31;ID1;ID3;JUNB;SKIL;ENG
Xenobiotic Metabolism	50/200	3.60926e-05	9.02315e-05	0	0	2.02718	20.7369	SLC46A3;CDA;PROS1;SERPINE1;COMT;ALDH2;KYNU;PDK4;MAN1A1;CD36;UPP1;PTGDS;ABCC3;IL1R1;GSTO1;IGFBP4;PTGR1;TPST1;RBP4;IRF8;BCAT1;CES1;ITIH4;LCAT;FBLN1;ADH5;PAPSS2;PSMB10;HSD11B1;SERTAD1;HSD17B2;ATOH8;APOE;TGFB2;SLC12A4;GCH1;F10;TMEM176B;AKR1C3;FMO1;AKR1C2;IGF1;FMO3;CYP26A1;VNN1;CYP2S1;FAS;CDO1;LPIN2;BCAR1
Androgen Response	25/100	0.00296928	0.00706971	0	0	2.01808	11.7441	TNFAIP8;STEAP4;HPGD;PTPN21;SAT1;MYL12A;CDC14B;AKAP12;RPS6KA3;ANKH;ADAMTS1;ITGAV;B2M;ABCC4;GUCY1A1;TSC22D1;ACTN1;MERTK;SPCS3;MAF;CDK6;SELENOP;SGK1;SEC24D;PLPP1
UV Response Up	34/158	0.00814531	0.0185121	0	0	1.66057	7.98785	CDKN1C;BTG1;RRAD;SHOX2;DDX21;ARRB2;RASGRP1;CXCL2;ICAM1;HTR7;HYAL2;MGAT1;BAK1;MSX1;JUNB;ATP6V1F;LYN;CDKN2B;GCH1;GPX3;FMO1;FOS;HLA-F;SOD2;PTPRD;OLFM1;BMP2;IL6;MMP14;IRF1;FGF18;FOSB;CDO1;ATF3
Apical Surface	12/44	0.0173114	0.0376336	0	0	2.26561	9.19021	LYN;SRPX;IL2RB;PLAUR;MAL;GAS1;GHRL;THY1;IL2RG;MDGA1;CX3CL1;SULF2
Hedgehog Signaling	10/36	0.0252196	0.0525408	0	0	2.32288	8.54852	NRP1;NRP2;CDK6;DPYSL2;UNC5C;THY1;GLI1;L1CAM;SCG2;PML
Notch Signaling	9/32	0.0304905	0.060981	0	0	2.36286	8.24719	TCF7L2;HEYL;JAG1;MAML2;ST3GAL6;PRKCA;DTX4;DLL1;WNT2
Reactive Oxygen Species Pathway	12/49	0.0387244	0.07447	0	0	1.95888	6.36887	PDLIM1;PRNP;HHEX;PRDX4;GPX3;FES;MBP;LSP1;IPCEF1;SOD2;JUNB;FTL
Cholesterol Homeostasis	16/74	0.0545028	0.0975985	0	0	1.66648	4.84863	JAG1;TNFRSF12A;ANXA5;GPX8;PLAUR;ANTXR2;GNAI1;PNRC1;LGALS3;NFIL3;FABP5;ETHE1;ALDOC;PPARG;ATF3;LGMN
Adipogenesis	37/200	0.0546552	0.0975985	0	0	1.37303	3.99101	PHLDB1;COL15A1;CD151;HSPB8;LAMA4;ITSN1;UQCR11;RETN;LTC4S;MYLK;C3;ALDH2;ENPP2;SNCG;APOE;CD36;ACADM;ABCA1;CAVIN1;FZD4;CAVIN2;GPX3;OMD;ADIPOQ;VEGFB;ARL4A;FABP4;BCL6;COL4A1;SSPN;SPARCL1;NABP1;ITGA7;PPARG;PLIN2;ANGPTL4;MGLL
Wnt-beta Catenin Signaling	10/42	0.0664137	0.114506	0	0	1.88668	5.1164	CCND2;JAG1;WNT5B;NOTCH4;MYC;LEF1;AXIN2;DLL1;NKD1;GNAI1
Estrogen Response Early	36/200	0.0791718	0.127697	0	0	1.32723	3.36603	FOXC1;CLIC3;HSPB8;SLC1A1;ENDOD1;RHOBTB3;ADD3;AREG;RASGRP1;PAPSS2;SLC7A2;IGF1R;CALB2;GJA1;ABLIM1;INPP5F;OLFML3;PODXL;MYC;RPS6KA2;ALDH3B1;SH3BP5;JAK2;KLF10;EGR3;BCL11B;IGFBP4;FOS;GAB2;KLF4;OLFM1;RAB31;CXCL12;DLC1;PGR;NBL1
Estrogen Response Late	36/200	0.0791718	0.127697	0	0	1.32723	3.36603	FOXC1;CLIC3;SERPINA1;HSPB8;SNX10;LAMC2;ADD3;AREG;PAPSS2;ZFP36;TRIM29;MDK;RPS6KA2;ALDH3B1;GPER1;CKB;JAK2;TPSAB1;JAK1;DUSP2;EGR3;IGFBP4;CAV1;FOS;KLF4;ASS1;ISG20;OLFM1;RAB31;CXCL12;FABP5;CPE;PGR;SGK1;NBL1;S100A9
Mitotic Spindle	32/199	0.253758	0.396497	0	0	1.15671	1.58629	DOCK4;ROCK1;ITSN1;PKD2;ARHGAP4;PREX1;AKAP13;EPB41L2;ARHGDIA;NCK2;FLNA;SYNPO;WASF2;GSN;PLEKHG2;DST;ARAP3;ARHGAP27;HOOK3;MID1;CCDC88A;CLIP2;ARHGAP10;MYO1E;MARCKS;BIN1;PALLD;FSCN1;CDC42EP1;DOCK2;VCL;BCAR1
Pancreas Beta Cells	7/40	0.340035	0.515204	0	0	1.27923	1.37991	NEUROD1;DPP4;MAFB;AKT3;LMO2;ISL1;FOXO1
PI3K/AKT/mTOR Signaling	15/105	0.536084	0.788358	0	0	1.00459	0.626328	CDKN1A;PRKCB;STAT2;UBE2D3;SLA;DAPP1;FASLG;NGF;IL2RG;EGFR;RPS6KA3;GRK2;LCK;ARHGDIA;PITX2
heme Metabolism	27/200	0.647396	0.89916	0	0	0.940126	0.408765	GYPC;ENDOD1;HBB;BACH1;ADD2;AGPAT4;C3;PSMD9;SDCBP;ACP5;CLIC2;TNS1;CTSB;SNCA;SLC10A3;LMO2;KAT2B;TAL1;BMP2K;TMCC2;ACKR1;LPIN2;OPTN;NFE2L1;KDM7A;SIDT2;PICALM
KRAS Signaling Dn	27/200	0.647396	0.89916	0	0	0.940126	0.408765	PNMT;RYR1;PTGFR;ITIH3;CALML5;SHOX2;KLK8;KLK7;NUDT11;KCNMB1;NRIP2;SLC16A7;SYNPO;SKIL;EDN1;TGFB2;EDN2;RSAD2;COPZ2;KRT5;SOX10;CYP39A1;SELENOP;PKP1;PDCD1;SGK1;CHST2
Glycolysis	26/200	0.721277	0.959861	0	0	0.899731	0.293971	B4GALT2;CHPF;SDC2;PLOD2;IRS2;EGFR;CACNA1H;NT5E;CHST12;CAPN5;IER3;CHPF2;IGFBP3;MERTK;DCN;ISG20;TPST1;VCAN;COL5A1;SDC1;CHST1;ANGPTL4;TGFBI;PAM;MET;CHST2
Protein Secretion	12/96	0.729494	0.959861	0	0	0.86047	0.271395	ABCA1;RPS6KA3;CD63;DST;CAV2;SSPN;AP3S1;SEC24D;PAM;CTSC;EGFR;SEC31A
Fatty Acid Metabolism	18/158	0.874816	0.999995	0	0	0.77352	0.103452	AOC3;CPT1A;HPGD;ODC1;FMO1;ACSL4;CD1D;HSD17B11;LTC4S;INMT;IL4I1;LGALS1;VNN1;OSTC;ALDH1A1;ACADM;CD36;MGLL
Bile Acid Metabolism	12/112	0.889139	0.999995	0	0	0.722117	0.0848496	CYP39A1;ABCA1;CH25H;ABCA6;LCK;RBP1;ALDH1A1;DIO2;ABCA9;ABCA8;HSD17B11;OPTN
Unfolded Protein Response	11/113	0.940336	0.999995	0	0	0.648656	0.0399042	SPCS3;CEBPB;TUBB2A;NABP1;CCL2;CHAC1;ATP6V0D1;ATF3;YIF1A;SEC31A;HERPUD1
mTORC1 Signaling	21/200	0.952047	0.999995	0	0	0.704949	0.0346421	PPP1R15A;CDKN1A;TES;UBE2D3;ITGB2;FGL2;SLA;DAPP1;PLOD2;SLC2A3;IFI30;CFP;ADD3;CORO1A;PNP;NFIL3;SERPINH1;BCAT1;CTSC;SKAP2;LGMN
Spermatogenesis	11/135	0.989032	0.999995	0	0	0.532884	0.00587721	TLE4;POMC;SHE;PCSK1N;PACRG;ARL4A;SCG5;IL13RA2;SLC2A5;NEFH;JAM3
Myc Targets V2	3/58	0.992428	0.999995	0	0	0.328059	0.00249366	DUSP2;MYC;NIP7
Pperoxisome	7/104	0.994525	0.999995	0	0	0.433574	0.00238046	FIS1;CADM1;MVP;ALDH1A1;ACSL4;HSD17B11;SOD2
DNA Repair	11/150	0.996997	0.999995	0	0	0.47496	0.00142849	POLE4;CDA;SDCBP;POLD4;PNP;POLR2E;HCLS1;CCNO;ADA;GSDME;APRT
Oxidative Phosphorylation	15/200	0.998899	0.999995	0	0	0.486	0.000535344	CPT1A;COX4I1;NDUFC2;UQCR11;ETFA;TCIRG1;LDHB;CASP7;CYB5R3;PDK4;BAX;ACADM;ISCU;ATP6V1F;SLC25A6
Myc Targets V1	11/200	0.999973	0.999995	0	0	0.348283	9.24527e-06	PSMA6;PRDX4;RPL34;MYC;RPS5;ODC1;DDX21;AP3S1;ABCE1;RPS10;PSMA7
G2-M Checkpoint	9/200	0.999994	0.999995	0	0	0.281743	1.78298e-06	HSPA8;MARCKS;TGFB1;MYC;ODC1;DMD;FOXN3;MEIS2;PML
E2F Targets	5/200	0.999995	0.999995	0	0	0.153061	6.97683e-07	POLE4;CDKN1A;PRDX4;CDKN2A;MYC

## Sheet: Cluster4_pos
Term	Overlap	P-value	Adjusted P-value	Old P-value	Old Adjusted P-value	Odds Ratio	Combined Score	Genes
Epithelial Mesenchymal Transition	20/200	2.09776e-11	9.02039e-10	0	0	7.83113	192.548	SERPINE2;DST;PCOLCE2;ELN;FSTL1;GEM;MYLK;GREM1;SFRP4;SFRP1;DAB2;VCAN;CXCL12;FAP;BASP1;ABI3BP;ADAM12;MGP;SLIT3;SCG2
UV Response Dn	16/144	4.66213e-10	1.00236e-08	0	0	8.70774	187.098	PTGFR;NRP1;CAV1;CELF2;CACNA1A;TFPI;RND3;TGFBR2;DAB2;EFEMP1;NFIB;MYC;MAP1B;ID1;PPARG;MET
KRAS Signaling Up	18/200	1.20975e-09	1.73398e-08	0	0	6.91989	142.085	NRP1;IL33;SNAP25;PLVAP;CFH;TFPI;GNG11;AKAP12;BMP2;RELN;MAFB;GPNMB;ALDH1A2;PECAM1;SPARCL1;APOD;ANGPTL4;ADGRL4
Adipogenesis	17/200	8.38045e-09	9.00899e-08	0	0	6.47619	120.44	COL15A1;CAVIN1;FZD4;CAVIN2;GPX3;ITSN1;ADIPOQ;MYLK;C3;FABP4;ENPP2;SPARCL1;ITGA7;PPARG;PLIN2;CD36;ANGPTL4
Myogenesis	11/200	0.000208831	0.00137581	0	0	3.9711	33.6511	MEF2C;COL15A1;PTGIS;DES;GPX3;ADAM12;ITGA7;APOD;IGF1;CD36;MYLK
Apical Junction	11/200	0.000208831	0.00137581	0	0	3.9711	33.6511	SGCE;CLDN5;CADM3;VCAN;VWF;CD209;ICAM2;PECAM1;NEXN;FLNC;CD34
Coagulation	9/138	0.000223969	0.00137581	0	0	4.74176	39.8498	C3;KLF7;CFH;VWF;CTSK;FGG;PECAM1;A2M;LEFTY2
IL-6/JAK/STAT3 Signaling	5/87	0.00958672	0.048984	0	0	4.09727	19.0415	SOCS3;IL1R1;LEPR;CD36;A2M
Hypoxia	8/200	0.0102525	0.048984	0	0	2.813	12.8842	AKAP12;SRPX;KLF7;CAVIN1;CAV1;PLIN2;FOS;ANGPTL4
Angiogenesis	3/36	0.0161243	0.0693345	0	0	6.08225	25.104	NRP1;VCAN;FSTL1
IL-2/STAT5 Signaling	7/199	0.0294897	0.108172	0	0	2.45289	8.64329	NRP1;BMP2;MYC;SCN9A;PLIN2;SMPDL3A;PLPP1
TNF-alpha Signaling via NF-kB	7/200	0.0301874	0.108172	0	0	2.44006	8.54101	SOCS3;BMP2;MYC;DNAJB4;FOSB;FOS;GEM
TGF-beta Signaling	3/54	0.0461658	0.152702	0	0	3.93197	12.0928	BMP2;ID1;LEFTY2
Androgen Response	4/100	0.0619003	0.190122	0	0	2.78825	7.75756	AKAP12;STEAP4;SELENOP;PLPP1
Estrogen Response Early	6/200	0.078413	0.196804	0	0	2.07344	5.27849	OLFM1;CXCL12;MYC;RHOBTB3;FOS;SLC7A2
Complement	6/200	0.078413	0.196804	0	0	2.07344	5.27849	C3;ZEB1;CFH;CASP10;CD36;S100A9
Xenobiotic Metabolism	6/200	0.078413	0.196804	0	0	2.07344	5.27849	IL1R1;PDK4;AKR1C3;MAN1A1;IGF1;CD36
Bile Acid Metabolism	4/112	0.0857543	0.196804	0	0	2.47693	6.08401	CH25H;ABCA6;ALDH1A1;ABCA8
UV Response Up	5/158	0.0869599	0.196804	0	0	2.18798	5.34371	OLFM1;BMP2;GPX3;FOSB;FOS
Hedgehog Signaling	2/36	0.0996314	0.214208	0	0	3.92203	9.0453	NRP1;SCG2
Reactive Oxygen Species Pathway	2/49	0.164618	0.331946	0	0	2.83534	5.11532	PDLIM1;GPX3
Estrogen Response Late	5/200	0.177553	0.331946	0	0	1.71303	2.96096	OLFM1;CXCL12;CAV1;FOS;S100A9
Inflammatory Response	5/200	0.177553	0.331946	0	0	1.71303	2.96096	IL1R1;MYC;PCDH7;MET;SLC7A2
Apoptosis	4/161	0.217877	0.390363	0	0	1.69962	2.58992	BMP2;GPX3;CAV1;IGFBP6
Mitotic Spindle	4/199	0.342571	0.589222	0	0	1.36575	1.46309	CCDC88A;DST;ITSN1;SYNPO
Fatty Acid Metabolism	3/158	0.417229	0.690032	0	0	1.2869	1.1249	AOC3;ALDH1A1;CD36
Pancreas Beta Cells	1/40	0.450662	0.713347	0	0	1.7034	1.35767	MAFB
Wnt-beta Catenin Signaling	1/42	0.466889	0.713347	0	0	1.62014	1.234	MYC
Apical Surface	1/44	0.482638	0.713347	0	0	1.54463	1.12524	SRPX
Interferon Gamma Response	3/200	0.572791	0.713347	0	0	1.01036	0.563007	SOCS3;CFH;SAMHD1
Glycolysis	3/200	0.572791	0.713347	0	0	1.01036	0.563007	VCAN;ANGPTL4;MET
p53 Pathway	3/200	0.572791	0.713347	0	0	1.01036	0.563007	PROCR;BMP2;FOS
heme Metabolism	3/200	0.572791	0.713347	0	0	1.01036	0.563007	C3;HBB;ACKR1
KRAS Signaling Dn	3/200	0.572791	0.713347	0	0	1.01036	0.563007	PTGFR;SELENOP;SYNPO
Myc Targets V2	1/58	0.580632	0.713347	0	0	1.16441	0.633021	MYC
Cholesterol Homeostasis	1/74	0.67017	0.800481	0	0	0.90846	0.363587	PPARG
Protein Secretion	1/96	0.763009	0.860068	0	0	0.697297	0.188608	DST
Interferon Alpha Response	1/97	0.766546	0.860068	0	0	0.689999	0.183444	PROCR
Pperoxisome	1/104	0.78987	0.860068	0	0	0.642876	0.151646	ALDH1A1
G2-M Checkpoint	2/200	0.800063	0.860068	0	0	0.667865	0.148977	MYC;MEIS2
E2F Targets	1/200	0.950577	0.950577	0	0	0.331115	0.016783	MYC
Myc Targets V1	1/200	0.950577	0.950577	0	0	0.331115	0.016783	MYC
Oxidative Phosphorylation	1/200	0.950577	0.950577	0	0	0.331115	0.016783	PDK4

## Sheet: Cluster5_pos
Term	Overlap	P-value	Adjusted P-value	Old P-value	Old Adjusted P-value	Odds Ratio	Combined Score	Genes
Epithelial Mesenchymal Transition	104/200	4.70311e-87	2.30452e-85	0	0	26.452	5258.03	SPARC;COL16A1;WIPF1;SERPINE1;COL12A1;TNC;PLOD2;ENO2;SAT1;LOXL1;MYLK;LOXL2;RGS4;GJA1;EFEMP2;LGALS1;CDH2;BASP1;DPYSL3;PDGFRB;POSTN;TPM4;TPM2;TPM1;WNT5A;P3H1;PCOLCE;COL4A2;LOX;COL4A1;ADAM12;COL8A2;MYL9;MXRA5;HTRA1;THY1;NID2;FBLN2;CALD1;SERPINH1;JUN;TGFB1;CADM1;FN1;INHBA;COL1A1;DAB2;COL1A2;BMP1;COL5A1;COL5A3;COL5A2;CALU;SDC1;SNAI2;TGFBI;FBN1;ITGB1;CXCL6;CXCL8;TNFAIP3;LAMC2;CXCL1;LAMC1;AREG;GLIPR1;TIM…
Interferon Gamma Response	74/200	1.48997e-48	3.65042e-47	0	0	13.7867	1518.27	IFITM3;CD86;LGALS3BP;RTP4;CD40;SAMD9L;CXCL9;TNFAIP6;TNFAIP3;UBE2L6;IFIT1;IFI30;IFIT3;IFI44L;IFIT2;ICAM1;OASL;IFIH1;CASP4;EPSTI1;CASP1;TRIM21;B2M;HERC6;ZBP1;BATF2;RSAD2;DDX58;TAP1;HLA-A;BPGM;PLSCR1;LATS2;IFI27;OAS2;IRF1;OAS3;IRF7;SERPING1;CMPK2;LCP2;IDO1;C1S;NLRC5;USP18;HELZ2;SOCS1;CCL5;ST8SIA4;SLAMF7;CCL2;FCGR1A;HLA-DQA1;GBP4;GCH1;STAT1;IL10RA;MX2;MX1;IFI44;ISG15;NMI;PARP14;SOD2;PARP12;PSMB9;ISG2…
TNF-alpha Signaling via NF-kB	65/200	1.09885e-38	1.79479e-37	0	0	11.173	976.561	CXCL6;CD83;B4GALT1;CSF1;TNFAIP6;CD80;SERPINE1;PLEK;TNC;RNF19B;TNFAIP3;CXCL1;CXCL3;AREG;SAT1;CXCL2;ICAM1;IFIT2;IFIH1;PLAU;KYNU;ZC3H12A;CCRL2;OLR1;PMEPA1;PHLDA2;DUSP2;EDN1;DDX58;SPHK1;IL18;PLAUR;TAP1;IRF1;SIK1;SGK1;ATF3;PPP1R15A;DRAM1;CCL5;DNAJB4;CCL2;MSC;ABCA1;JUN;GCH1;LAMB3;CCL20;PLK2;TNFRSF9;GFPT2;LIF;INHBA;SOD2;FOSL2;NR4A1;RCAN1;CXCL10;SPSB1;CXCL11;MARCKS;MAFF;F2RL1;CD69;NFKBIE
Interferon Alpha Response	46/97	1.96159e-36	2.40295e-35	0	0	20.5457	1689.26	IFITM3;LGALS3BP;RTP4;IFITM1;SAMD9L;CSF1;SAMD9;C1S;UBE2L6;TMEM140;IFI30;USP18;IFIT3;IFI44L;IFIT2;OASL;HELZ2;IFIH1;CCRL2;EPSTI1;CASP1;GBP2;TRIM21;B2M;GBP4;HERC6;BATF2;RSAD2;MX1;TAP1;IFI44;ISG15;NMI;PARP14;PARP12;PSMB9;ISG20;CXCL10;CXCL11;PLSCR1;IFI27;OAS1;IRF1;IRF7;CMPK2;CD47
Inflammatory Response	57/200	1.28292e-30	1.25726e-29	0	0	9.15625	630.21	NPFFR2;RTP4;CXCL6;IFITM1;CD40;CXCL9;CXCL8;CSF1;CD82;TNFAIP6;SERPINE1;ADM;ICAM1;RGS1;CCRL2;C3AR1;OLR1;BDKRB1;EDN1;SPHK1;IL18;PLAUR;CYBB;EMP3;MMP14;IRF1;IRF7;CD48;LCP2;ITGA5;TLR3;CHST2;RGS16;C5AR1;CCL5;CCL2;CD14;CD55;LYN;ABCA1;MSR1;GCH1;SLC31A2;TNFSF15;CCL20;CD70;IL10RA;TNFRSF9;PCDH7;LIF;NMI;INHBA;CXCL10;CXCL11;AXL;IL2RB;CD69
Allograft Rejection	51/200	4.95952e-25	4.05027e-24	0	0	7.80337	436.702	CD86;CD40;CXCL9;SPI1;CSF1;CD80;GPR65;NCF4;ITGB2;CD3D;ETS1;CTSS;ICAM1;CCND2;B2M;SRGN;IL18;TAP2;TAP1;HLA-A;MMP9;IRF7;LCP2;CD47;BCAT1;TLR3;IGSF6;CCL11;CAPG;THY1;SOCS1;CCL5;ST8SIA4;FLNA;CCL2;GBP2;HLA-DQA1;LYN;CCR1;TGFB2;FYB1;TGFB1;STAT1;CDKN2A;LIF;LY86;INHBA;IL2;CD4;IL2RB;KLRD1
Complement	41/200	1.10707e-16	6.78082e-16	0	0	5.80587	213.306	C1QA;SERPINA1;C1S;SERPINE1;PLEK;PDGFB;TNFAIP3;PLAT;CXCL1;CTSS;LGALS3;GNG2;CTSL;KYNU;CCL5;CASP4;TIMP2;CASP1;OLR1;FYN;CD55;CTSB;LYN;FCER1G;APOBEC3G;FN1;PLAUR;PSMB9;MMP14;PLSCR1;MMP13;COL4A2;IRF1;MAFF;APOC1;IRF7;SERPING1;CDH13;LCP2;LGMN;C1QC
KRAS Signaling Up	41/200	1.10707e-16	6.78082e-16	0	0	5.80587	213.306	PPP1R15A;SPON1;ADAMDEC1;RGS16;ITGB2;CXCR4;F13A1;LY96;TNFAIP3;PLAT;PRDM1;ETS1;CTSS;CCND2;ANKH;GPNMB;PLAU;C3AR1;SPP1;PLEK2;FCER1G;PRRX1;MMD;CCL20;IL10RA;GFPT2;LIF;LAPTM5;PLAUR;PDCD1LG2;INHBA;BPGM;MMP9;LAT2;MMP11;CXCL10;TMEM158;SCG5;F2RL1;DOCK2;TRIB2
Apoptosis	34/161	1.83305e-14	9.97992e-14	0	0	5.98815	189.406	IFITM3;LEF1;HSPB1;NEDD9;PLAT;ENO2;SAT1;LGALS3;CCND2;ANKH;CASP4;TIMP2;CASP1;HMOX1;TIMP3;CD14;PDGFRB;JUN;TGFB2;ANXA1;GSN;TNFRSF12A;GCH1;LUM;MMP2;IL18;TAP1;AVPR1A;SOD2;DCN;ISG20;IRF1;CD69;ATF3
Coagulation	30/138	2.85185e-13	1.39741e-12	0	0	6.19024	178.809	C1QA;SPARC;SERPINA1;C1S;SERPINE1;PLEK;HTRA1;PDGFB;PLAT;PLAU;CTSK;OLR1;TIMP3;FYN;CTSB;ANXA1;GSN;MMP1;MMP2;FN1;MMP9;MMP11;MMP14;BMP1;MAFF;APOC1;SERPING1;F2RL2;LGMN;FBN1
Hypoxia	34/200	1.22813e-11	5.01488e-11	0	0	4.57188	114.859	PPP1R15A;TES;SDC2;SERPINE1;PDGFB;CXCR4;TNFAIP3;ADM;ENO2;SLC2A5;ETS1;CSRP2;HMOX1;JUN;ANXA2;CAVIN3;PLAUR;AMPD3;DCN;HS3ST1;FOSL2;EXT1;ISG20;LOX;COL5A1;P4HA2;MAFF;MYH9;S100A4;TGFBI;PAM;ATF3;CHST2;TMEM45A
Apical Junction	34/200	1.22813e-11	5.01488e-11	0	0	4.57188	114.859	CD86;ITGB1;COL16A1;B4GALT1;IRS1;AMIGO2;LAMC2;THY1;ACTB;ICAM1;CNN2;CALB2;MDK;SIRPA;RSU1;CD99;FYB1;LAMB3;ACTN1;MMP2;MSN;MMP9;ACTA1;VCAN;BMP1;CDH11;ZYX;FSCN1;CERCAM;MYH9;TGFBI;MYL9;VCL;FBN1
IL-2/STAT5 Signaling	31/199	9.33899e-10	3.52008e-09	0	0	4.10392	85.3273	IFITM3;CD86;CD83;GUCY1B1;CSF1;GPR65;RGS16;CTSZ;CAPG;CCND2;SOCS1;NCS1;SPP1;ICOS;TNFRSF4;GBP4;GSTO1;IL10RA;TNFRSF9;LIF;HOPX;ADAM19;CXCL10;TWSG1;PLSCR1;MAFF;COL6A1;IL2RB;TLR7;CD48;F2RL2
p53 Pathway	30/200	4.34377e-09	1.52032e-08	0	0	3.9198	75.4739	PPP1R15A;CD82;RGS16;RNF19B;IFI30;SAT1;CCND2;SOCS1;DRAM1;GM2A;CASP1;HMOX1;S100A10;ZNF365;PHLDA3;JUN;ST14;CDKN2B;TGFB1;CDKN2A;PLK2;SPHK1;LIF;TAP1;RAP2B;SDC1;CDH13;TAX1BP3;S100A4;ATF3
Myogenesis	28/200	6.48889e-08	2.1197e-07	0	0	3.6071	59.6996	ITGB1;TAGLN;SPARC;AEBP1;MYLK;GJA5;BDKRB2;IGFBP7;PDLIM7;GSN;TGFB1;CKM;ACSL1;SPHK1;TPM2;COL1A1;ACTA1;FABP3;COL3A1;COL4A2;COL6A2;FKBP1B;ADAM12;COL6A3;MYH9;CDH13;KIFC3;AGRN
IL-6/JAK/STAT3 Signaling	17/87	2.12681e-07	6.51336e-07	0	0	5.34145	82.0633	CCR1;CXCL9;JUN;TGFB1;CSF1;TNFRSF12A;STAT1;CXCL1;CXCL3;CXCL10;CXCL11;SOCS1;IRF1;PDGFC;HMOX1;CD14;MYD88
Angiogenesis	11/36	2.54254e-07	7.3285e-07	0	0	9.63358	146.285	CXCL6;POSTN;VCAN;COL3A1;CCND2;LUM;COL5A2;SPP1;OLR1;S100A4;FSTL1
UV Response Dn	17/144	0.000211602	0.000536645	0	0	2.9353	24.835	PDGFRB;ANXA2;IRS1;SDC2;COL11A1;SERPINE1;LAMC1;RUNX1;RGS4;COL1A1;GJA1;DAB2;COL3A1;COL1A2;COL5A2;SNAI2;FYN
Glycolysis	21/200	0.000216187	0.000536645	0	0	2.57747	21.7522	B4GALT1;CHPF;CHPF2;SDC2;CXCR4;PLOD2;ENO2;MERTK;DCN;EXT1;ISG20;VCAN;COL5A1;P4HA2;SDC1;TGFBI;ME2;AGRN;PAM;SLC16A3;CHST2
UV Response Up	18/158	0.000219039	0.000536645	0	0	2.82069	23.7679	LYN;CDKN2B;GCH1;SHOX2;TAP1;ENO2;HLA-F;SOD2;CXCL2;ICAM1;PTPRD;NR4A1;MMP14;PDLIM3;IRF1;HMOX1;NPTX2;ATF3
Apical Surface	8/44	0.000602455	0.00140573	0	0	4.84597	35.9304	LYN;B4GALT1;IL2RB;PLAUR;HSPB1;GAS1;THY1;SULF2
Androgen Response	11/100	0.00460582	0.0102584	0	0	2.69699	14.511	CDK6;B4GALT1;ANKH;ACTN1;KRT8;PMEPA1;SGK1;MERTK;SAT1;B2M;MYL12A
Cholesterol Homeostasis	9/74	0.00517054	0.0110155	0	0	3.01827	15.8905	LGALS3;PLSCR1;TNFRSF12A;FABP5;GPX8;PLAUR;AVPR1A;ATF3;LGMN
Hedgehog Signaling	5/36	0.0200921	0.0410215	0	0	3.50614	13.7	NRP2;CDK6;MYH9;NRCAM;THY1
TGF-beta Signaling	6/54	0.031072	0.060901	0	0	2.71793	9.43516	PPP1R15A;RAB31;TGFB1;SERPINE1;PMEPA1;TGFBR1
Notch Signaling	3/32	0.166167	0.306522	0	0	2.24389	4.02724	WNT5A;DTX4;WNT2
Mitotic Spindle	12/199	0.171018	0.306522	0	0	1.39467	2.46297	MARCKS;GSN;PLEKHG2;PALLD;FSCN1;STK38L;NEDD9;FLNA;MYH9;PKD2;DOCK2;VCL
Estrogen Response Late	12/200	0.175156	0.306522	0	0	1.38718	2.41658	ISG20;ST14;DUSP2;PDLIM3;SERPINA1;RAB31;FABP5;MDK;LAMC2;TPSAB1;SGK1;AREG
Estrogen Response Early	11/200	0.270209	0.427104	0	0	1.26334	1.65315	CALB2;GJA1;PDLIM3;RAB31;B4GALT1;INPP5F;OLFML3;PODXL;KRT8;RHOBTB3;AREG
mTORC1 Signaling	11/200	0.270209	0.427104	0	0	1.26334	1.65315	MLLT11;PPP1R15A;TES;ITGB2;SERPINH1;CXCR4;SLA;PLOD2;IFI30;BCAT1;LGMN
KRAS Signaling Dn	11/200	0.270209	0.427104	0	0	1.26334	1.65315	EDN1;TGFB2;RSAD2;CKM;CD80;SHOX2;MX1;COPZ2;SGK1;CHST2;IFI44L
Xenobiotic Metabolism	10/200	0.389524	0.590248	0	0	1.14107	1.07584	ENPEP;TGFB2;TDO2;GCH1;GSTO1;KYNU;SERPINE1;HMOX1;APOE;BCAT1
Fatty Acid Metabolism	8/158	0.397514	0.590248	0	0	1.15608	1.06652	IL4I1;LGALS1;TDO2;ACSL1;UBE2L6;ACSL4;ENO2;S100A10
Bile Acid Metabolism	5/112	0.554017	0.764919	0	0	1.01175	0.597499	ABCA1;ACSL1;RBP1;DIO2;OPTN
Wnt-beta Catenin Signaling	2/42	0.558978	0.764919	0	0	1.08269	0.629742	CCND2;LEF1
Unfolded Protein Response	5/113	0.561981	0.764919	0	0	1.00233	0.57763	FKBP14;CCL2;CHAC1;IFIT1;ATF3
Reactive Oxygen Species Pathway	2/49	0.643279	0.85191	0	0	0.9211	0.406368	SOD2;FTL
Pperoxisome	4/104	0.679472	0.862804	0	0	0.865392	0.334421	CADM1;ACSL1;ACSL4;SOD2
PI3K/AKT/mTOR Signaling	4/105	0.686722	0.862804	0	0	0.856779	0.322	CAMK4;SLA;CXCR4;MYD88
Adipogenesis	7/200	0.78479	0.935655	0	0	0.783519	0.189877	SLC5A6;ABCA1;PHLDB1;COL4A1;LAMA4;APOE;MYLK
heme Metabolism	7/200	0.78479	0.935655	0	0	0.783519	0.189877	KAT2B;P4HA2;LMO2;BPGM;SLC30A10;OPTN;CTSB
Protein Secretion	3/96	0.80199	0.935655	0	0	0.697361	0.153879	ABCA1;AP3S1;PAM
Pancreas Beta Cells	1/40	0.836013	0.952666	0	0	0.554625	0.0993396	LMO2
Myc Targets V2	1/58	0.927397	0.999883	0	0	0.379122	0.0285757	DUSP2
Spermatogenesis	3/135	0.940832	0.999883	0	0	0.490315	0.0299047	CAMK4;SCG5;SLC2A5
DNA Repair	2/150	0.991098	0.999883	0	0	0.290962	0.00260172	CMPK2;GSDME
G2-M Checkpoint	2/200	0.998816	0.999883	0	0	0.216914	0.000256953	MARCKS;TGFB1
E2F Targets	1/200	0.999883	0.999883	0	0	0.107784	1.26535e-05	CDKN2A
Myc Targets V1	1/200	0.999883	0.999883	0	0	0.107784	1.26535e-05	AP3S1

## Sheet: Cluster5_neg
Term	Overlap	P-value	Adjusted P-value	Old P-value	Old Adjusted P-value	Odds Ratio	Combined Score	Genes
Myogenesis	15/200	2.31844e-06	0.000102011	0	0	4.75448	61.6875	CFD;CAMK2B;VIPR1;PTGIS;LAMA2;GPX3;IGF1;SOD3;FXYD1;TNNT3;ITGA7;APOD;MYH11;CD36;PVALB
Epithelial Mesenchymal Transition	12/200	0.000204018	0.00448841	0	0	3.7088	31.5148	COMP;TGFBR3;SFRP4;SFRP1;LAMA2;IGFBP4;ELN;ABI3BP;MGP;SCG2;MATN2;TGM2
Androgen Response	7/100	0.00179471	0.0263225	0	0	4.33017	27.3793	STEAP4;INSIG1;SELENOP;UAP1;DBI;BMPR1B;NKX3-1
Estrogen Response Early	10/200	0.0026718	0.0293898	0	0	3.03967	18.0101	RET;OLFM1;XBP1;MLPH;IGFBP4;MYC;GFRA1;TFF1;THSD4;TGM2
IL-2/STAT5 Signaling	9/199	0.00814124	0.0527935	0	0	2.72761	13.122	CD79B;SELP;XBP1;ARL4A;S100A1;MYC;TNFSF10;ETV4;TGM2
Adipogenesis	9/200	0.00839896	0.0527935	0	0	2.71319	12.9681	PRDX3;ARL4A;FABP4;CAVIN2;GPX3;EPHX2;ENPP2;ITGA7;CD36
Xenobiotic Metabolism	9/200	0.00839896	0.0527935	0	0	2.71319	12.9681	IGFBP4;CASP6;HSD17B2;PDK4;AKR1C3;IGF1;CD36;PTGDS;CES1
KRAS Signaling Up	8/200	0.0238114	0.130963	0	0	2.39196	8.94018	IL33;TSPAN13;SLPI;MALL;APOD;TFPI;TSPAN1;ETV4
Spermatogenesis	6/135	0.0305011	0.149116	0	0	2.66303	9.29396	CCNB2;GSTM3;ARL4A;CDK1;CLGN;CDKN3
G2-M Checkpoint	7/200	0.0603785	0.19513	0	0	2.07589	5.82728	CCNB2;MYC;STMN1;CDK1;HMGN2;HOXC10;CDKN3
Estrogen Response Late	7/200	0.0603785	0.19513	0	0	2.07589	5.82728	RET;OLFM1;XBP1;TSPAN13;IGFBP4;AGR2;TFF1
E2F Targets	7/200	0.0603785	0.19513	0	0	2.07589	5.82728	CCNB2;SPAG5;MYC;STMN1;CDK1;HMGB2;CDKN3
KRAS Signaling Dn	7/200	0.0603785	0.19513	0	0	2.07589	5.82728	CALML5;SELENOP;KRT5;BMPR1B;SOX10;KLK8;KLK7
Apoptosis	6/161	0.0620867	0.19513	0	0	2.21338	6.15147	TGFBR3;CASP6;GPX3;TNFSF10;HMGB2;IGFBP6
Coagulation	5/138	0.0926945	0.271904	0	0	2.14572	5.10347	COMP;CFD;VWF;S100A1;KLK8
UV Response Dn	5/144	0.106116	0.291818	0	0	2.05246	4.60414	TGFBR3;MYC;INSIG1;TFPI;MET
Apical Junction	6/200	0.135675	0.331651	0	0	1.76488	3.52533	CLDN5;CADM3;CLDN15;VWF;CD209;INSIG1
Glycolysis	6/200	0.135675	0.331651	0	0	1.76488	3.52533	SLC35A3;CASP6;STMN1;GPC3;CDK1;MET
IL-6/JAK/STAT3 Signaling	3/87	0.192154	0.444987	0	0	2.03167	3.35115	PLA2G2A;LEPR;CD36
Fatty Acid Metabolism	4/158	0.294276	0.647408	0	0	1.47658	1.80621	AOC3;CD36;BMPR1B;INMT
Myc Targets V1	4/200	0.458266	0.764194	0	0	1.15767	0.903338	PRDX3;MYC;RPL22;RPS6
Inflammatory Response	4/200	0.458266	0.764194	0	0	1.15767	0.903338	MYC;TNFSF10;GPC3;MET
Hedgehog Signaling	1/36	0.467748	0.764194	0	0	1.61998	1.23091	SCG2
Pancreas Beta Cells	1/40	0.503801	0.764194	0	0	1.45353	0.996504	NEUROD1
UV Response Up	3/158	0.518711	0.764194	0	0	1.09704	0.720104	RET;OLFM1;GPX3
Wnt-beta Catenin Signaling	1/42	0.520904	0.764194	0	0	1.38249	0.901644	MYC
Apical Surface	1/44	0.53742	0.764194	0	0	1.31805	0.81848	GSTM3
PI3K/AKT/mTOR Signaling	2/105	0.546351	0.764194	0	0	1.10032	0.665138	GNA14;CDK1
Reactive Oxygen Species Pathway	1/49	0.576266	0.764194	0	0	1.18046	0.65065	GPX3
Bile Acid Metabolism	2/112	0.581429	0.764194	0	0	1.02993	0.558499	EPHX2;ABCA8
Myc Targets V2	1/58	0.638174	0.764194	0	0	0.993611	0.446275	MYC
Mitotic Spindle	3/199	0.674067	0.764194	0	0	0.86573	0.341466	CCNB2;CDK1;SHROOM1
Hypoxia	3/200	0.677354	0.764194	0	0	0.861291	0.335526	CASP6;GPC3;TGM2
Interferon Gamma Response	3/200	0.677354	0.764194	0	0	0.861291	0.335526	SELP;ARL4A;TNFSF10
mTORC1 Signaling	3/200	0.677354	0.764194	0	0	0.861291	0.335526	XBP1;INSIG1;SLC7A11
Oxidative Phosphorylation	3/200	0.677354	0.764194	0	0	0.861291	0.335526	PRDX3;PDK4;NDUFC1
p53 Pathway	3/200	0.677354	0.764194	0	0	0.861291	0.335526	SLC7A11;KLK8;RPS12
heme Metabolism	3/200	0.677354	0.764194	0	0	0.861291	0.335526	HBB;SLC7A11;ACKR1
Allograft Rejection	3/200	0.677354	0.764194	0	0	0.861291	0.335526	CD79A;RPS3A;CCL19
Pperoxisome	1/104	0.838778	0.905724	0	0	0.548572	0.0964439	EPHX2
Unfolded Protein Response	1/113	0.862393	0.905724	0	0	0.504258	0.0746523	XBP1
TNF-alpha Signaling via NF-kB	2/200	0.864555	0.905724	0	0	0.569609	0.0829013	DUSP4;MYC
DNA Repair	1/150	0.928298	0.949886	0	0	0.378322	0.0281481	GTF2H5
Complement	1/200	0.970344	0.970344	0	0	0.28254	0.00850588	CD36

## Sheet: Cluster6_pos
Term	Overlap	P-value	Adjusted P-value	Old P-value	Old Adjusted P-value	Odds Ratio	Combined Score	Genes
Oxidative Phosphorylation	85/200	1.35351e-25	6.63217e-24	0	0	5.14775	294.77	ISCA1;COX7B;MRPS15;MRPL34;COX6A1;COX7C;MRPL35;MPC1;UQCRFS1;ACADM;ATP6V1G1;NDUFC2;SDHC;NDUFC1;ATP1B1;SDHB;HADHB;COX7A2L;NDUFS6;NDUFS4;VDAC2;NDUFS2;UQCRC2;SLC25A5;SLC25A4;FXN;ISCU;NDUFB8;ECHS1;OAT;UQCRB;NDUFB6;NDUFB5;MGST3;TIMM9;NDUFB4;COX17;NDUFB3;TIMM13;ATP5MC2;NDUFB2;DLST;ATP5MC3;NDUFB1;UQCR11;COX7A2;MRPL15;UQCR10;TIMM10;PDHB;COX5A;UQCRH;ATP5MC1;PRDX3;ATP5F1A;ATP5F1B;NDUFV2;ATP6V1D;ATP5MG;ATP5MF…
Myc Targets V1	71/200	1.73088e-16	4.24066e-15	0	0	3.80868	138.227	RPL34;RPLP0;RPL6;PSMD8;EEF1B2;SNRPD1;C1QBP;SNRPD3;MRPL9;RPS10;ACP1;CCT2;RFC4;NCBP2;RPS5;RPL22;RPS6;MRPS18B;ILF2;CCNA2;PSMA6;PSMA1;PSMA2;CLNS1A;SRSF2;SNRPG;NHP2;ERH;SNRPA1;HPRT1;PPIA;SRSF7;PRPS2;PCNA;GLO1;DDX21;U2AF1;TYMS;COX5A;PSMA7;PRDX3;EXOSC7;CDC45;PSMB2;POLD2;RPS3;RPL14;SNRPB2;BUB3;HNRNPA1;EIF4E;CCT4;RANBP1;NPM1;DUT;CBX3;CNBP;EIF2S2;HSPE1;AIMP2;PSMC6;COPS5;APEX1;NDUFAB1;HNRNPD;RNPS1;HDGF;HNRN…
DNA Repair	40/150	4.03346e-06	6.58798e-05	0	0	2.48827	30.9066	GTF2A2;TSG101;PCNA;CANT1;CSTF3;CETN2;GMPR2;COX17;TAF9;SUPT4H1;TYMS;ADCY6;POLB;POLD4;MRPL40;MPC2;PDE4B;POLR2G;POLR2H;RAE1;POLR2K;DUT;RFC4;TAF12;POLR3GL;NCBP2;ALYREF;VPS37D;NME3;NME4;SSRP1;ZWINT;GTF2H5;BCAM;ERCC3;DAD1;RPA3;HPRT1;EIF1B;CCNO
Fatty Acid Metabolism	39/158	3.6657e-05	0.000449048	0	0	2.24053	22.8846	IDI1;SLC22A5;ECHS1;ECI2;HSD17B4;DLST;PDHB;HSD17B7;BPHL;ACAT2;MCEE;CPT2;AUH;PCBD1;ACADM;HMGCS2;ACSS1;HIBCH;DECR1;CBR1;HMGCS1;MDH1;MDH2;SDHC;DHCR24;ALDH3A2;HADHB;GSTZ1;SUCLA2;GPD2;FASN;APEX1;ACOT2;PSME1;SMS;SUCLG2;BMPR1B;CRAT;ALDH9A1
Estrogen Response Early	42/200	0.00082947	0.00677401	0	0	1.81535	12.8794	RET;SLC22A5;CANT1;TMPRSS3;ARL3;SLC1A1;FHL2;CELSR1;AQP3;CELSR2;TOB1;PAPSS2;THSD4;AKAP1;SLC9A3R1;MUC1;CCND1;P2RY2;MYB;BAG1;HES1;SYBU;FDFT1;XBP1;SLC37A1;GFRA1;KLF4;TTC39A;OVOL2;REEP1;MED24;MLPH;ELF3;SYT12;ESRP2;FASN;KRT15;CLDN7;SCNN1A;TFF3;TFF1;RAB17
mTORC1 Signaling	42/200	0.00082947	0.00677401	0	0	1.81535	12.8794	IDI1;INSIG1;UBE2D3;ARPC5L;GLRX;SLC7A11;UNG;ATP5MC1;SLC9A3R1;PSMB5;LTA4H;LDLR;ATP6V1D;SEC11A;BUB1;PSPH;XBP1;HSPA5;HMGCS1;PLK1;GSR;CYP51A1;SORD;ELOVL6;CACYBP;DHCR24;ACSL3;EIF2S2;HSPE1;UCHL5;CCT6A;ACLY;PSMC6;COPS5;MTHFD2;DDIT4;MTHFD2L;CD9;TRIB3;HPRT1;EEF1E1;PPIA
Adipogenesis	41/200	0.00154396	0.00998586	0	0	1.76019	11.3944	COX7B;ECHS1;SOWAHC;MGST3;AK2;UQCR11;GHITM;MRPL15;UQCR10;COX6A1;TOB1;ADCY6;SULT1A1;PRDX3;SCP2;CPT2;DDT;DHRS7B;UCP2;ACADM;HIBCH;DECR1;JAGN1;NDUFA5;MDH2;EPHX2;CYP4B1;ELOVL6;SDHC;CMBL;FAH;SDHB;SOD1;CS;ACLY;DHRS7;UQCRQ;GPD2;NDUFAB1;ATP5PO;CRAT
Androgen Response	24/100	0.00163034	0.00998586	0	0	2.15151	13.8105	TPD52;SRP19;IDI1;RAB4A;UBE2I;HMGCS1;TSC22D1;TMEM50A;INSIG1;GSR;SORD;TMPRSS2;UAP1;DHCR24;DBI;ACSL3;IQGAP2;AZGP1;CCND1;SMS;MAP7;CENPN;BMPR1B;SPDEF
Reactive Oxygen Species Pathway	14/49	0.0027149	0.0147811	0	0	2.721	16.0784	CDKN2D;NQO1;NDUFA6;NDUFB4;GSR;MGST1;GLRX;GLRX2;TXN;ATOX1;SOD1;SELENOS;NDUFS2;LAMTOR5
E2F Targets	38/200	0.00838433	0.0410832	0	0	1.59901	7.64548	PCNA;PRKDC;AK2;HMGB2;SMC4;UNG;CKS1B;PNN;CCNB2;ORC6;RACGAP1;PTTG1;STMN1;POLD2;PMS2;RANBP1;DUT;PLK1;KIF22;SSRP1;PAICS;WEE1;RAD51C;PHF5A;MSH2;MTHFD2;RPA3;UBE2T;HNRNPD;CKS2;SRSF2;NAA38;RAN;ASF1B;EZH2;MAD2L1;CDKN3;SNRPB
Glycolysis	37/200	0.0139034	0.0619332	0	0	1.54668	6.613	COPB2;CITED2;GLRX;TXN;NOL3;HS6ST2;CACNA1H;FAM162A;CASP6;STMN1;NDST3;BPNT1;GPC4;GUSB;CYB5A;MDH1;HSPA5;MDH2;BIK;GLCE;AGL;SRD5A3;SDHC;SAP30;SOD1;MED24;HAX1;ELF3;DDIT4;TFF3;PKP2;ANG;PPIA;POLR3K;DSC2;SLC25A13;ALDH9A1
Pperoxisome	21/104	0.0228478	0.0932953	0	0	1.72108	6.50378	IDI1;FIS1;FDPS;ABCD3;CRABP2;EPHX2;ABCC5;CNBP;ECI2;PEX11B;HSD17B4;DHCR24;PEX2;SOD1;SCP2;MSH2;ERCC3;DLG4;SLC25A4;CRAT;ALDH9A1
Cholesterol Homeostasis	15/74	0.0475857	0.173314	0	0	1.72774	5.26135	IDI1;FDPS;HMGCS1;CYP51A1;HSD17B7;SREBF2;ACAT2;FASN;PMVK;MAL2;CD9;TRIB3;GUSB;LDLR;FDFT1
G2-M Checkpoint	34/200	0.0530553	0.173314	0	0	1.39369	4.09247	DTYMK;CUL3;SMC4;HOXC10;CKS1B;CCNB2;ORC6;CDC45;RACGAP1;PTTG1;CCND1;SNRPD1;STMN1;PBK;NEK2;BUB3;HMGN2;BUB1;HSPA8;PLK1;KIF22;TRAIP;SAP30;CCNA2;SFPQ;EWSR1;BCL3;HNRNPD;CKS2;SRSF2;MNAT1;EZH2;MAD2L1;CDKN3
Estrogen Response Late	34/200	0.0530553	0.173314	0	0	1.39369	4.09247	RET;SLC22A5;TMPRSS3;ARL3;CELSR2;TOB1;PAPSS2;SLC9A3R1;CCND1;PRKAR2B;IMPA2;CDH1;MYB;BAG1;AGR2;HMGCS2;FDFT1;XBP1;SORD;CACNA2D2;DNAJC12;KLF4;PRLR;OVOL2;ALDH3A2;TSPAN13;NMU;SCNN1A;TFF3;CD9;TFF1;HPRT1;LLGL2;LTF
Notch Signaling	7/32	0.108022	0.330816	0	0	1.90059	4.22963	APH1A;LFNG;PSENEN;CCND1;HES1;SKP1;SAP30
Bile Acid Metabolism	19/112	0.124534	0.358951	0	0	1.38784	2.89111	PECR;IDI1;ABCD3;PEX19;ABCA5;EPHX2;HSD17B4;BBOX1;DHCR24;SOD1;CYP39A1;PEX7;SCP2;PXMP2;EFHC1;PEX11G;SLC27A5;NUDT12;ALDH9A1
p53 Pathway	30/200	0.207794	0.565662	0	0	1.19862	1.88329	CSRNP2;PCNA;RPS27L;SLC7A11;TOB1;HINT1;FAM162A;MKNK2;KIF13B;CLCA2;EPS8L2;TP63;RPS12;GPX2;PMM1;TSC22D1;FUCA1;ABCC5;ELP1;TPRKB;KLF4;BAIAP2;PRKAB1;ALOX15B;VAMP8;RAD51C;KRT17;DDIT4;TRIB3;ISCU
Xenobiotic Metabolism	29/200	0.271252	0.688334	0	0	1.15138	1.50221	SPINT2;CSAD;BPHL;PAPSS2;RAP1GAP;PGRMC1;NFS1;CASP6;DDT;HSD17B2;GCNT2;XDH;ACP1;CBR1;NQO1;CYB5A;PMM1;JUP;TMEM176B;GSR;PYCR1;PTGR1;FAH;DHRS7;MTHFD1;HPRT1;FBP1;CFB;ALDH9A1
Unfolded Protein Response	17/113	0.280953	0.688334	0	0	1.2018	1.52576	XBP1;NPM1;HSPA5;IMP3;FUS;NFYB;LSM1;LSM4;CKS1B;SPCS1;MTHFD2;DDIT4;NHP2;BANF1;EIF4E;SEC11A;EXOSC1
Myc Targets V2	9/58	0.326308	0.761384	0	0	1.246	1.39541	AIMP2;NPM1;CBX3;PLK1;SORD;TFB2M;HSPE1;SLC29A2;UNG
heme Metabolism	28/200	0.343862	0.765875	0	0	1.10471	1.17929	ISCA1;IGSF3;FECH;MGST3;SLC7A11;PPOX;AQP3;RAP1GAP;NUDT4;HEBP1;SELENBP1;PSMD9;UCP2;FBXO9;HTATIP2;KHNYN;GLRX5;MBOAT2;PDZK1IP1;EPOR;SLC25A37;BCAM;ALDH6A1;MKRN1;HDGF;HAGH;TMEM9B;RHCE
Protein Secretion	13/96	0.465597	0.991923	0	0	1.0621	0.811905	TPD52;COPB2;ARF1;TSG101;COPB1;ICA1;ATP1A1;SOD1;TOM1L1;PPT1;RAB9A;VPS45;BET1
Pancreas Beta Cells	5/40	0.597726	0.999996	0	0	0.968378	0.498349	NEUROD1;SPCS1;SRP14;SEC11A;SRP9
PI3K/AKT/mTOR Signaling	13/105	0.601796	0.999996	0	0	0.957699	0.486355	ATF1;VAV3;ARF1;PRKAA2;UBE2D3;PRKAG1;MAPK10;ARPC3;CSNK2B;MKNK2;THEM4;TRIB3;EIF4E
Coagulation	17/138	0.613219	0.999996	0	0	0.952115	0.465616	MMP7;S100A1;F12;HPN;PROZ;CRIP2;F3;GNB2;APOC2;S100A13;MSRB2;CD9;ANG;LTA4H;HMGCS2;CFB;ISCU
Spermatogenesis	16/135	0.674865	0.999996	0	0	0.910918	0.358211	RPL39L;GSTM3;RFC4;STRBP;BRAF;YBX2;HSPA2;PCSK4;CLGN;OAZ3;CCNB2;MAP7;NEK2;BUB1;EZH2;CDKN3
Apical Surface	5/44	0.683621	0.999996	0	0	0.868857	0.330471	GSTM3;ATP8B1;AKAP7;LYPD3;GATA3
Apoptosis	17/161	0.839604	0.999996	0	0	0.798978	0.139681	GSTM1;GUCY2D;BIK;MGMT;GSR;HMGB2;SOD1;WEE1;BCL2L11;CCND1;ERBB3;CASP6;TNFSF10;PPT1;VDAC2;BCL2L2;DAP3
UV Response Up	16/158	0.876952	0.999996	0	0	0.76236	0.1001	RET;RFC4;DDX21;HSPA2;AQP3;SULT1A1;NFKBIA;CYB5R1;BCL2L11;EIF5;DLG4;EPCAM;SELENOW;PPT1;POLR2H;SLC25A4
KRAS Signaling Dn	20/200	0.910092	0.999996	0	0	0.751296	0.0707796	TFAP2B;TCF7L1;CALML5;LYPD3;YBX2;KRT5;SOX10;CELSR2;KLK7;CYP39A1;LFNG;CAPN9;FGGY;VPS50;CLDN8;KRT15;ASB7;PRODH;BMPR1B;RIBC2
TGF-beta Signaling	3/54	0.976346	0.999996	0	0	0.398067	0.00952903	CDH1;HDAC1;UBE2D3
Myogenesis	17/200	0.979578	0.999996	0	0	0.627286	0.0129428	CAMK2B;NQO1;FDPS;VIPR1;AGL;PDE4DIP;CACNA1H;REEP1;SYNGR2;ERBB3;TNNT1;MB;BAG1;CRAT;PVALB;SPDEF;SH2B1
KRAS Signaling Up	17/200	0.979578	0.999996	0	0	0.627286	0.0129428	MTMR10;JUP;FUCA1;TMEM176B;TMEM176A;ATG10;GLRX;KLF4;ETV4;ANO1;YRDC;MYCN;TSPAN13;SLPI;MAP7;TSPAN1;CFB
UV Response Dn	11/144	0.983016	0.999996	0	0	0.558788	0.00957216	PIAS3;DBP;MTA1;PRKAR2B;CITED2;MGMT;INSIG1;FHL2;ICA1;F3;LDLR
Apical Junction	16/200	0.988917	0.999996	0	0	0.586914	0.00654086	GRB7;CDSN;JUP;INSIG1;WNK4;BAIAP2;ALOX15B;MYL12B;TIAL1;CLDN4;CDH1;CLDN8;ITGA10;CLDN7;CRAT;CRB3
Hedgehog Signaling	1/36	0.992972	0.999996	0	0	0.193374	0.00136388	CELSR1
Mitotic Spindle	15/199	0.993958	0.999996	0	0	0.550017	0.00333323	PLK1;SORBS2;KIF22;SMC4;UXT;ANLN;CCNB2;BCL2L11;RACGAP1;CDC42EP4;ARFIP2;NEK2;ARHGEF2;BUB1;RAB3GAP1
IL-2/STAT5 Signaling	15/199	0.993958	0.999996	0	0	0.550017	0.00333323	XBP1;S100A1;TNFRSF18;SPRY4;ITGAE;FAH;ETV4;SPRED2;MUC1;SYNGR2;PTRH2;SNX14;TNFSF10;ENPP1;SLC29A2
Hypoxia	15/200	0.994367	0.999996	0	0	0.547012	0.00309014	TPD52;HSPA5;CITED2;NEDD4L;GLRX;F3;SAP30;EFNA1;SELENBP1;FAM162A;CASP6;DDIT4;GCNT2;GPC4;FBP1
Complement	15/200	0.994367	0.999996	0	0	0.547012	0.00309014	HSPA5;BRPF3;GATA3;PLA2G7;F3;ATOX1;GPD2;GNB2;S100A13;ANG;RCE1;LTA4H;CD46;CFB;LTF
Wnt-beta Catenin Signaling	1/42	0.996926	0.999996	0	0	0.165019	0.000508122	HDAC11
TNF-alpha Signaling via NF-kB	13/200	0.998826	0.999996	0	0	0.468586	0.000550374	DUSP4;TSC22D1;TNFAIP2;KLF4;F3;NFKBIA;EFNA1;YRDC;CCND1;BCL3;PDE4B;HES1;LDLR
IL-6/JAK/STAT3 Signaling	3/87	0.999406	0.999996	0	0	0.241224	0.000143437	CSF3R;HAX1;CD9
Inflammatory Response	12/200	0.999523	0.999996	0	0	0.430047	0.000205189	NFKBIA;CSF3R;SELENOS;P2RY2;HPN;TNFSF10;PDE4B;FFAR2;SLC4A4;F3;LDLR;SELE
Interferon Gamma Response	10/200	0.999937	0.999996	0	0	0.354282	2.22925e-05	VAMP8;NFKBIA;PSMB2;MTHFD2;PSMA2;TNFSF10;PSME1;TNFAIP2;PDE4B;CFB
Allograft Rejection	10/200	0.999937	0.999996	0	0	0.354282	2.22925e-05	IKBKB;TPD52;MRPL3;NPM1;BCL3;DEGS1;RPS3A;RPL9;RPL39;EIF3A
Interferon Alpha Response	2/97	0.999973	0.999996	0	0	0.14205	3.86694e-06	PSME1;HLA-C
Epithelial Mesenchymal Transition	3/200	0.999996	0.999996	0	0	0.102187	4.52996e-07	FUCA1;FMOD;PFN2

[truncated: 3 more sheets: Cluster6_neg, Cluster7_pos, Cluster7_neg]
